# Supplementary material for: Characteristics of Patients Lost to Follow-up after Bariatric Surgery
Source: Nutrients. 2024 Aug 15;16(16):2710. doi: 10.3390/nu16162710 (PMC11357598; doi:10.3390/nu16162710)
Supplement: Supplementary file 1 [file nutrients-16-02710-s001.zip]

Archive with 2 entries (2 files):
- nutrients-3150364-supplementary.pdf
- Supplementary Files S2 dataset.xlsx
