# Supplementary material for: Characteristics of Patients Lost to Follow-up after Bariatric Surgery
Source: Nutrients. 2024 Aug 15;16(16):2710. doi: 10.3390/nu16162710 (PMC11357598; doi:10.3390/nu16162710)
Supplement: Supplementary file 1 [file nutrients-16-02710-s001.zip › Supplementary Files S2 dataset.xlsx]

## Sheet: inter6
1	2	3	4	5	6	7	8	9	10	11	12	13	14	15	16	17	18	19	20	21	22	23	24	25	26	27	28	29	30	31	32	33	34	35	36	37	38	39	40	41	42	43	44	45	46	47	48	49	50
	no. of dataset	part 1 of datasets	year of birth	year of surgery	Type of surgical procedure (0= gastric banding, 1=Roux-en-Y gastric bypass 2=sleeve gastrectomy, 3=conversion )	Status telephone interview (0=IFU, 1=qLTFU, 2=deceased, 3=not interested, 4=not reached)	Height (m)	Sex (1=male, 2=female)	Maximum weight (kg)	Year of maximum weight	Previous bariatric surgery (0=no, 1=yes, 2= intragastric balloon)	Diabetes at first presentation or at the time of application for cost coverage (0=no, 1=yes)	age at bariatric surgery (years)	IFU or LTFU (0=IFU, 1=LTFU)	weight at the time of interview (kg)	end of part 1 of datasets	no. of dataset	part 2 of datasets	year of first presentation	weight at first presentation (kg)	comorbidities? (0=no, 1=yes)	Type 2 diabetes at first presentation (0=no, 1=yes, but without treatment, 2=yes, treated with NIAD without insulin, 3=yes, insulin use, -=not specified)	Type 2 diabetes (years prior surgery)	Type 2 diabetes: insulin use (years prior surgery)	arterial hypertension (0=no, 2=yes)	joint pain at first presentation (0=no, 1=yes)	Depression at first presentation (0=no, 1=yes, at the moment, 2=yes, earlier in life)	medication at first presentation (0=no, 1 =yes)	antidiabetic medication (0=no, 1=without treatment, 2=NIAD without insulin, 3=insulin use, -=not specified)	Antihypertensive medication (0=no, 1=yes, but not medically treated, 2= yes, single medication, 3=yes, combination treatment)	Medication with psychotropic drugs (0=no, 1=yes)	prior abdominal surgery at first presentation (0=no, 1=yes, 9=not specified)	status post cholecystectomy (0=no, 1=yes, conventional, 2=yes, laparoscopic, 3=yes, 9=not specified)	status post appendectomy (0=no, 1=yes, conventional, 2=yes, laparoscopic, 3=yes, 9=not specified)	status post gastric surgery (0=no, 1=yes, conventional, 2=yes, laparoscopic, 3=yes, 9=not specified)	status post intestinal/colonic surgery (0=no, 1=yes, conventional, 2=yes, laparoscopic, 3=yes, 9=not specified)	Surgery of the abdominal wall/plastic surgery (0=no, 1=yes)	status post other abdominal surgery (0=no, 1=yes, conventional, 2=yes, laparoscopic, 3=yes, 9=not specified)	end of part 2 of datasets	no. of dataset	part 3 of datasets	month of presentation (time point: application for cost coverage)	year of presentation (time point: application for cost coverage)	weight (kg) (at time of application)	BMI (kg/m2) (at time of application)	comorbidities (0=no, 1=yes) (at time of application)	Type 2 diabetes at presentation prior application (0=no, 1=yes, but without treatment, 2=yes, NIAD without insulin, 3=yes, insulin use, -=not specified)	arterial hypertension (0=no, 2=yes) (at time of application)	joint pain (0=no, 1=yes) (at time of application)
/	1	1	1974	2008	1	1	1.74	2	144	2005	1	0	33.875	1	76	99999	1	2	2007	134	1	0	-	-	2	0	1	1	0	3	1	1	0	0	0	0	0	0	99999	1	3	5	2008	133	43.9	1	0	2	0
/	2	1	1978	2008	1	1	1.72	2	202	2008	0	1	30.814	1	125	99999	2	2	2007	202	1	3	7	7	2	1	0	1	3	3	0	0	0	0	0	0	0	0	99999	2	3	11	2007	202	68.3	1	3	2	1
/	3	1	1953	2008	2	0	1.62	2	115	2002	1	0	55.403	0	-	99999	3	2	2006	82	0	0	-	-	0	0	0	1	0	0	1	1	2	0	0	0	0	0	99999	3	3	1	2008	82	31.2	0	0	0	0
/	4	1	1977	2008	1	4	1.8	1	210	2008	0	0	31.891	0	-	99999	4	2	2008	210	1	0	-	-	2	1	1	1	0	3	1	0	0	0	0	0	0	0	99999	4	3	5	2008	210	64.8	1	0	2	1
/	5	1	1983	2009	1	1	1.57	2	-	-	0	0	25.025	1	-	99999	5	2	2008	150	1	0	-	-	0	1	0	1	0	0	0	0	0	0	0	0	0	0	99999	5	3	12	2008	150	60.9	1	0	0	1
/	6	1	1971	2009	2	4	1.71	1	240	2007	0	0	37.956	0	-	99999	6	2	2007	240	1	0	-	-	2	1	0	1	0	1	0	0	0	0	0	0	0	0	99999	6	3	1	2008	224	76.6	1	0	2	1
/	7	1	1968	2009	1	4	1.68	2	-	-	0	0	40.585	0	-	99999	7	2	2008	162	1	0	-	-	2	1	0	0	0	1	0	0	0	0	0	0	0	0	99999	7	3	9	2008	165	58.5	1	0	2	1
/	8	1	1957	2009	1	4	1.7	1	-	-	1	0	51.414	0	-	99999	8	2	2003	142	1	0	-	-	2	0	1	1	0	1	1	1	0	0	0	0	1	0	99999	8	3	4	2008	138	47.8	1	0	2	0
/	9	1	1969	2009	1	0	1.6	2	250	-	0	0	39.46	0	-	99999	9	2	2008	220	1	0	-	-	2	1	0	1	0	3	0	1	0	2	0	0	0	0	99999	9	3	4	2008	218	85.2	1	0	2	1
/	10	1	1969	2009	2	1	1.63	1	210	2009	2	0	39.189	1	187	99999	10	2	2009	210	1	0	-	-	2	0	0	1	0	3	1	1	0	0	0	0	0	0	99999	10	3	-	-	-	-	-	-	-	-
/	11	1	1960	2009	1	1	1.63	2	-	-	0	1	48.82	1	-	99999	11	2	2008	142	1	3	11	11	2	0	0	1	3	3	1	0	0	0	0	0	0	0	99999	11	3	12	2008	133.7	50.3	1	2	2	0
/	12	1	1956	2009	1	1	1.64	2	115	2008	0	0	52.451	1	88	99999	12	2	2008	115	1	0	-	-	2	1	0	1	0	2	0	0	0	0	0	0	0	0	99999	12	3	11	2008	115	42.8	1	0	2	1
/	13	1	1967	2009	2	2	1.83	1	166	2008	0	1	41.751	0	-	99999	13	2	2008	166	1	2	-	-	2	0	0	1	2	3	0	0	0	0	0	0	0	0	99999	13	3	1	2009	166	49.6	1	2	2	0
/	14	1	1970	2009	2	4	1.78	1	206	2008	0	1	38.348	0	-	99999	14	2	2008	206	1	3	21	21	2	1	0	1	3	3	0	0	0	0	0	0	0	0	99999	14	3	11	2008	206	65	1	3	2	1
/	15	1	1965	2009	1	0	1.65	2	150	-	0	0	43.373	0	-	99999	15	2	2008	137	1	0	-	-	2	1	0	1	0	1	1	0	0	0	0	0	0	0	99999	15	3	12	2008	137	50.3	1	0	2	1
/	16	1	1974	2009	2	2	1.94	1	200	2008	0	1	34.321	0	-	99999	16	2	2008	200	1	1	1	-	2	1	0	1	1	3	0	0	0	0	0	0	0	0	99999	16	3	10	2008	210	55.8	1	1	2	1
/	17	1	1960	2009	2	1	1.68	2	127	2008	0	1	48.812	1	107	99999	17	2	2008	120	1	1	1	-	2	1	0	0	1	1	0	1	0	2	0	0	0	0	99999	17	3	2	2009	127	45	1	1	2	1
/	18	1	1978	2009	1	1	1.74	2	148.3	2008	0	1	31.167	1	127.5	99999	18	2	2008	148.3	1	1	1	-	2	0	0	1	1	2	0	0	0	0	0	0	0	0	99999	18	3	3	2009	150	49.5	1	1	2	0
/	19	1	1971	2009	1	4	1.66	2	132	2008	0	0	38.266	0	-	99999	19	2	2009	132	1	0	-	-	2	0	0	1	0	2	0	1	0	1	0	0	0	0	99999	19	3	5	2009	132	47.9	1	0	2	0
/	20	1	1970	2009	2	1	1.68	2	173	2008	0	1	39.134	1	170	99999	20	2	2008	165	1	3	5	5	2	0	1	1	3	3	1	0	0	0	0	0	0	0	99999	20	3	2	2009	166	58.8	1	3	2	0
/	21	1	1978	2009	1	1	1.6	2	136	2008	0	0	30.636	1	101	99999	21	2	2008	136	1	0	-	-	2	0	1	1	0	2	0	0	0	0	0	0	0	0	99999	21	3	2	2009	163	63.7	1	0	2	0
/	22	1	1967	2009	1	1	1.8	1	160	2008	0	1	41.89	1	150	99999	22	2	2008	160	1	2	-	-	0	1	0	1	2	0	0	1	0	1	0	0	0	0	99999	22	3	4	2009	165	50.9	1	2	0	1
/	23	1	1967	2009	1	4	1.6	2	125	2008	0	0	42.074	0	-	99999	23	2	2008	125	1	0	-	-	2	0	1	1	0	2	1	1	0	0	0	1	0	0	99999	23	3	4	2009	125	48.8	1	0	2	0
/	24	1	1965	2009	1	4	1.7	2	14	2008	0	0	44.353	0	-	99999	24	2	2008	145	1	0	-	-	2	1	0	1	0	3	0	0	0	0	0	0	0	0	99999	24	3	2	2009	141	48.8	1	0	2	1
/	25	1	1951	2009	2	1	1.67	1	155	2008	0	1	58.54	1	123	99999	25	2	2008	154	1	2	1	-	2	1	0	1	2	2	0	0	0	0	0	0	0	0	99999	25	3	5	2009	155	55.6	1	2	2	1
/	26	1	1948	2009	3	0	1.68	2	129	2008	0	0	61.504	0	-	99999	26	2	2008	129	1	0	-	-	2	1	1	1	0	3	1	0	0	0	0	0	0	0	99999	26	3	7	2008	129	45.7	1	0	2	1
/	27	1	1958	2009	1	1	1.63	2	120	2009	0	1	51.274	1	105	99999	27	2	2009	120	1	2	2	-	2	1	0	1	2	3	1	1	0	0	0	0	1	0	99999	27	3	5	2009	120	45.2	1	2	2	1
/	28	1	1948	2009	1	0	1.81	1	155	2009	0	1	61.619	0	-	99999	28	2	2009	150	1	2	1	-	2	1	0	1	2	2	0	0	0	0	0	0	0	0	99999	28	3	-	-	-	-	-	-	-	-
/	29	1	1966	2009	1	0	1.78	2	197.8	2009	0	0	43.068	0	-	99999	29	2	2008	195	1	0	-	-	2	1	0	1	0	3	0	1	0	0	0	0	1	0	99999	29	3	6	2009	177	55.9	1	0	2	1
/	30	1	1968	2009	2	3	1.88	1	230	2009	0	0	40.813	0	-	99999	30	2	2009	230	1	0	-	-	2	1	0	0	0	1	0	0	0	0	0	0	0	0	99999	30	3	-	-	-	-	-	-	-	-
/	31	1	1960	2009	2	1	1.82	1	-	-	0	0	49.614	1	-	99999	31	2	2009	200	1	0	-	-	2	1	0	1	0	3	0	1	0	3	0	0	0	0	99999	31	3	-	-	-	-	-	-	-	-
/	32	1	1981	2009	1	0	1.71	2	164	2008	0	1	28.573	0	-	99999	32	2	2008	164	1	2	2	-	2	1	0	1	2	1	0	1	3	3	0	2	0	0	99999	32	3	4	2009	164	56.1	1	2	2	1
/	33	1	1962	2009	3	1	1.7	2	180	1997	1	1	47.123	1	96	99999	33	2	2009	122	1	1	0	-	2	1	0	1	1	3	0	1	0	0	0	0	0	0	99999	33	3	4	2009	122	42.2	1	1	2	1
/	34	1	1978	2009	2	1	1.58	2	-	-	0	0	30.77	1	80	99999	34	2	2009	155	1	0	-	-	2	1	0	0	0	1	0	0	0	0	0	0	0	0	99999	34	3	-	-	-	-	-	-	-	-
/	35	1	1958	2009	3	0	1.51	2	121	2007	0	1	50.975	0	-	99999	35	2	2007	121	1	1	9	-	2	1	1	1	1	1	1	1	3	3	0	0	0	0	99999	35	3	12	2007	135	59.2	1	1	2	1
/	36	1	1962	2009	2	2	1.54	2	193	2009	0	1	47.373	0	-	99999	36	2	2009	193	1	2	-	-	2	1	0	1	2	3	0	0	0	0	0	0	0	0	99999	36	3	9	2009	193	81.4	1	2	2	1
/	37	1	1957	2009	1	1	1.86	1	-	-	0	1	52.203	1	140	99999	37	2	2008	169	1	1	3	-	2	1	0	1	1	3	0	0	0	0	0	0	0	0	99999	37	3	2	2009	155	44.8	1	2	2	1
/	38	1	1968	2009	2	3	1.55	2	-	-	0	0	41.655	0	-	99999	38	2	2009	129	1	0	-	-	2	1	1	1	0	2	1	1	0	3	0	0	1	1	99999	38	3	9	2009	129	53.7	1	0	2	1
/	39	1	1966	2009	2	1	1.7	1	156	2008	0	0	43.093	1	107	99999	39	2	2009	150	1	0	-	-	2	1	0	1	0	2	0	1	0	1	0	0	0	0	99999	39	3	8	2009	142	49.1	1	0	2	1
/	40	1	1952	2009	2	4	1.9	1	204	2009	0	1	57.442	0	-	99999	40	2	2009	204	1	3	9	9	2	1	0	1	3	3	0	1	1	0	0	0	0	0	99999	40	3	-	-	-	-	-	-	-	-
/	41	1	1969	2009	1	4	1.85	1	175	1997	0	0	40.43	0	-	99999	41	2	2008	143	1	0	-	-	0	1	0	0	0	0	0	0	0	0	0	0	0	0	99999	41	3	6	2009	143	41.8	1	0	0	1
/	42	1	1944	2009	2	1	1.68	1	166	2008	0	0	65.554	1	130	99999	42	2	2009	166	1	0	-	-	2	1	1	1	0	3	1	0	0	0	0	0	0	0	99999	42	3	5	2009	166	58.8	1	0	2	1
/	43	1	1966	2010	2	0	1.58	2	151	2001	0	1	43.055	0	-	99999	43	2	2008	138	1	3	-	-	2	1	1	1	3	3	0	0	0	0	0	0	0	0	99999	43	3	9	2009	139	55.7	1	3	2	1
/	44	1	1952	2010	1	1	1.56	2	-	-	0	0	57.374	1	82	99999	44	2	2008	109	1	0	-	-	2	0	0	0	0	1	0	0	0	0	0	0	1	0	99999	44	3	-	-	-	-	-	-	-	-
/	45	1	1976	2010	2	1	1.76	1	160	2009	0	0	33.88	1	161	99999	45	2	2008	160	1	0	-	-	2	0	0	1	0	3	0	1	0	0	0	0	0	1	99999	45	3	4	2009	160	51.7	1	0	2	0
/	46	1	1981	2010	2	0	1.61	2	157	2009	0	1	28.296	0	-	99999	46	2	2009	157	1	1	1	-	2	1	0	1	1	1	0	0	0	0	0	0	0	0	99999	46	3	-	-	-	-	-	-	-	-
/	47	1	1980	2010	3	1	1.7	2	215	2006	0	1	29.386	1	170	99999	47	2	2009	206	1	3	1	1	2	1	0	1	3	3	0	0	0	0	0	0	0	0	99999	47	3	11	2009	206	71.3	1	3	2	1
/	48	1	1975	2010	1	1	1.63	2	128	2009	0	0	34.51	1	85	99999	48	2	2007	122	1	0	-	-	2	1	0	0	0	1	0	0	0	0	0	0	0	0	99999	48	3	11	2009	123	46.3	1	0	2	1
/	49	1	1943	2010	1	0	1.65	2	96	2009	0	1	67.258	0	-	99999	49	2	2009	96	1	3	-	-	2	0	0	1	3	3	0	1	0	1	0	0	0	0	99999	49	3	9	2009	96	35.3	1	3	2	0
/	50	1	1966	2010	1	0	1.81	1	-	-	0	1	44.099	0	-	99999	50	2	2010	142.5	1	1	0	-	2	1	0	1	1	3	0	0	0	0	0	0	0	0	99999	50	3	2	2010	143	43.6	1	1	2	1
/	51	1	1973	2010	1	1	1.72	2	171	2006	0	0	37.019	1	124	99999	51	2	2006	171	1	0	-	-	0	0	0	0	0	0	0	1	0	3	0	0	0	0	99999	51	3	12	2008	169	57.1	1	0	0	1
/	52	1	1966	2010	2	1	1.64	1	122	2009	0	0	44.123	1	-	99999	52	2	2009	119	1	0	-	-	2	1	1	1	0	3	1	0	0	0	0	0	0	0	99999	52	3	3	2010	121	45	1	0	2	1
/	53	1	1955	2010	3	1	1.65	2	153	2008	0	1	54.721	1	85	99999	53	2	2008	153	1	1	2	-	2	1	1	1	1	3	1	1	0	1	0	0	0	0	99999	53	3	10	2009	145	53.3	1	1	2	1
/	54	1	1967	2010	2	1	1.78	1	235	-	0	0	43.118	1	180	99999	54	2	2010	201	1	0	-	-	2	0	1	1	0	3	0	0	0	0	0	0	0	0	99999	54	3	-	-	-	-	-	-	-	-
/	55	1	1963	2010	1	1	1.74	1	-	-	0	1	46.501	1	-	99999	55	2	2010	162	1	2	2	-	2	1	0	9	2	-	-	0	0	0	0	0	0	0	99999	55	3	1	2010	162	53.5	1	2	2	1
/	56	1	1969	2010	1	1	1.72	2	-	-	0	1	40.512	1	80	99999	56	2	2010	123	1	2	30	-	2	1	0	9	2	-	-	1	0	0	0	0	1	2	99999	56	3	4	2010	123.6	41.8	1	3	2	1
/	57	1	1963	2010	2	1	1.83	1	-	-	0	0	46.712	1	120	99999	57	2	2009	146.7	1	0	-	-	2	1	0	1	0	2	0	0	0	0	0	0	0	0	99999	57	3	3	2010	146	43.6	1	0	2	1
/	58	1	1968	2010	2	1	1.81	1	216	-	0	1	41.698	1	130	99999	58	2	2009	193	1	2	-	-	2	1	0	1	2	-	0	0	0	0	0	0	0	0	99999	58	3	10	2009	193	58.9	1	2	2	1
/	59	1	1957	2010	2	4	1.6	2	-	-	0	1	52.666	0	-	99999	59	2	2008	150	1	3	14	-	2	1	0	1	3	3	0	1	0	0	0	0	0	1	99999	59	3	3	2009	148	57.8	1	3	2	1
/	60	1	1953	2010	2	4	1.8	1	-	-	1	0	57.518	0	-	99999	60	2	2008	155	1	0	-	-	2	1	0	1	0	3	0	1	0	0	0	0	0	0	99999	60	3	5	2008	155	47.8	1	0	2	1
/	61	1	1968	2010	1	0	1.41	2	94.5	2009	0	0	41.63	0	-	99999	61	2	2009	94.5	1	0	-	-	2	1	0	1	0	1	0	0	0	0	0	0	0	0	99999	61	3	1	2010	98.1	49.3	1	0	2	1
/	62	1	1964	2010	2	2	1.68	2	-	-	0	1	45.78	0	-	99999	62	2	-	-	9	-	-	-	-	9	-	9	-	-	-	9	9	9	9	9	9	1	99999	62	3	8	2009	128	45.4	1	3	2	1
/	63	1	1969	2010	2	3	1.71	2	-	-	0	0	41.142	0	-	99999	63	2	2010	110	1	0	-	-	0	1	1	1	0	0	0	0	0	0	0	0	0	0	99999	63	3	2	2010	108	36.9	1	0	0	1
/	64	1	1956	2010	1	0	1.69	2	-	-	0	0	54.198	0	-	99999	64	2	2010	136	1	0	-	-	2	1	0	1	0	3	1	1	0	0	0	0	0	0	99999	64	3	5	2010	136	47.6	1	0	2	1
/	65	1	1958	2010	2	1	1.71	2	118	2009	0	0	52.112	1	78	99999	65	2	2009	118	1	0	-	-	0	1	0	0	0	0	0	0	0	0	0	0	0	0	99999	65	3	10	2009	118	40.4	1	0	0	1
/	66	1	1982	2010	2	1	1.7	2	-	-	9	0	28.17	1	150	99999	66	2	-	190	9	0	-	-	-	9	-	9	0	-	-	9	0	9	9	9	9	9	99999	66	3	6	2010	187	64.7	9	-	-	9
/	67	1	1963	2010	2	0	1.68	2	144.7	2009	0	0	47.614	0	-	99999	67	2	2009	142	1	0	-	-	2	1	0	1	0	1	0	1	0	0	0	0	1	0	99999	67	3	4	2010	142	50.3	1	0	2	1
/	68	1	1942	2010	2	1	1.78	1	-	-	0	0	68.537	1	125	99999	68	2	2009	166	1	0	-	-	2	1	0	1	0	3	0	1	0	0	0	0	1	1	99999	68	3	5	2010	144	45.4	1	0	2	1
/	69	1	1959	2010	2	1	1.59	2	-	-	0	0	51.307	1	82	99999	69	2	2010	119	1	0	-	-	0	1	0	1	0	0	0	1	0	0	0	0	0	0	99999	69	3	3	2010	119	47.1	1	0	0	1
/	70	1	1947	2010	2	1	1.58	2	-	-	0	1	63.542	1	111	99999	70	2	2008	132	1	2	10	-	2	1	0	1	2	3	0	1	0	0	0	0	0	0	99999	70	3	11	2009	134	53.7	1	2	2	1
/	71	1	1956	2010	2	1	1.7	1	-	-	0	0	54.442	1	97	99999	71	2	2010	190	1	0	-	-	2	1	0	1	0	-	0	1	0	3	0	0	0	0	99999	71	3	3	2010	190	65.7	1	0	2	1
/	72	1	1955	2010	2	2	1.67	2	-	-	0	0	55.159	0	-	99999	72	2	2010	178	1	0	-	-	2	1	0	9	0	-	-	1	0	0	0	0	0	0	99999	72	3	5	2010	178	63.8	1	0	2	1
/	73	1	1979	2010	3	0	1.65	2	130	2008	0	0	31.679	0	-	99999	73	2	2008	125	1	0	-	-	0	1	1	1	0	0	1	0	0	0	0	0	0	0	99999	73	3	6	2010	124	45.5	1	0	0	1
/	74	1	1964	2010	2	0	1.61	2	-	-	0	0	45.876	0	-	99999	74	2	2010	130	1	0	-	-	2	1	0	1	0	2	1	1	0	3	0	0	0	0	99999	74	3	5	2010	135	52.1	1	0	2	1
/	75	1	1950	2010	1	4	1.68	1	-	-	9	1	60.386	0	-	99999	75	2	2010	123	1	3	-	-	2	1	0	9	3	-	-	9	9	9	9	9	9	9	99999	75	3	6	2010	123	43.6	1	3	2	1
/	76	1	1963	2010	2	1	1.65	2	-	-	0	0	47.323	1	128	99999	76	2	2010	175	1	0	-	-	0	1	0	0	0	0	0	1	0	1	0	0	0	0	99999	76	3	-	-	-	-	-	-	-	-
/	77	1	1991	2010	1	1	1.85	1	183	2010	0	0	18.8	1	140	99999	77	2	2010	177.2	1	0	-	-	2	0	0	1	0	2	0	1	0	3	0	0	0	0	99999	77	3	-	-	-	-	-	-	-	-
/	78	1	1951	2010	2	3	1.8	1	-	-	1	1	59.567	0	-	99999	78	2	2008	145	9	2	-	-	-	1	-	9	2	-	-	1	9	9	9	9	9	9	99999	78	3	3	2010	145	44.8	1	2	0	1
/	79	1	1960	2010	1	1	1.64	2	163	2008	0	0	49.83	1	115	99999	79	2	2009	155.6	1	0	-	-	0	1	0	9	0	0	-	0	0	0	0	0	0	0	99999	79	3	7	2010	153	56.9	1	0	0	1
/	80	1	1981	2010	2	0	1.62	2	-	-	0	0	29.299	0	-	99999	80	2	2009	107	1	0	-	-	2	1	1	1	0	3	0	0	0	0	0	0	0	0	99999	80	3	7	2009	108	41.2	1	0	2	1
/	81	1	1976	2010	1	1	1.65	2	141.3	2008	0	0	33.909	1	84	99999	81	2	2008	141.3	1	0	-	-	0	1	0	0	0	0	0	0	0	0	0	0	0	0	99999	81	3	6	2010	133.5	49	1	0	0	1
/	82	1	1966	2010	2	0	1.68	2	-	-	0	0	44.351	0	-	99999	82	2	2009	142	0	0	-	-	0	0	0	0	0	0	0	1	0	3	0	0	0	0	99999	82	3	-	-	-	-	-	-	-	-
/	83	1	1949	2010	2	1	1.52	2	-	-	0	1	61.762	1	97	99999	83	2	2010	141	1	2	-	-	0	0	0	1	2	0	0	1	0	0	0	0	0	0	99999	83	3	7	2010	144	62.3	1	2	0	1
/	84	1	1965	2010	1	1	1.57	2	-	-	0	1	45.433	1	110	99999	84	2	2010	143	1	1	-	-	2	1	0	1	1	-	0	1	0	3	0	0	0	0	99999	84	3	7	2010	143	58	1	1	2	1
/	85	1	1944	2010	3	4	1.82	1	180	2009	0	1	66.674	0	-	99999	85	2	2009	180	1	2	8	-	2	1	0	1	2	3	0	0	0	0	0	0	0	0	99999	85	3	3	2010	184	55.5	1	2	2	1
/	86	1	1957	2010	2	1	1.68	2	-	-	0	0	53.753	1	110	99999	86	2	2010	185	1	0	-	-	2	1	0	1	0	3	0	1	1	0	0	0	0	0	99999	86	3	6	2010	185	65.5	1	0	2	1
/	87	1	1961	2010	1	4	1.75	2	-	-	0	0	49.611	0	-	99999	87	2	2010	138	9	0	-	-	0	9	-	1	0	0	0	1	0	0	0	0	0	0	99999	87	3	-	-	-	-	-	-	-	-
/	88	1	1983	2010	1	1	1.72	2	200	2003	0	0	27.4	1	145	99999	88	2	2009	162	1	0	-	-	2	1	1	1	0	2	1	0	0	0	0	0	0	0	99999	88	3	7	2010	174	58.8	1	0	2	1
/	89	1	1969	2010	2	0	1.59	2	170	1997	0	1	41.611	0	-	99999	89	2	2007	140	1	2	-	-	0	0	0	1	2	0	0	0	0	0	0	0	0	0	99999	89	3	9	2007	150	59.3	1	3	0	1
/	90	1	1968	2010	2	4	1.65	2	165	-	0	0	42.573	0	-	99999	90	2	2008	152	1	0	-	-	2	1	0	1	0	2	1	0	0	0	0	0	0	0	99999	90	3	2	2009	170	62.4	1	0	2	1
/	91	1	1963	2010	3	0	1.63	2	-	-	0	1	47.26	0	-	99999	91	2	2008	135	1	2	3	-	0	1	1	1	2	0	1	0	0	0	0	0	0	0	99999	91	3	5	2009	136.2	51.3	1	2	0	1
/	92	1	1983	2010	1	1	1.71	2	131	2010	0	0	27.523	1	70	99999	92	2	2010	130	1	0	-	-	0	1	0	0	0	0	0	0	0	0	0	0	0	0	99999	92	3	9	2010	134	45.8	0	0	0	0
/	93	1	1976	2010	1	0	1.58	2	-	-	0	1	34.166	0	-	99999	93	2	2009	135.5	1	3	4	-	2	0	0	1	3	3	0	1	3	3	0	0	1	0	99999	93	3	9	2010	135.5	54.3	1	3	2	0
/	94	1	1979	2010	2	0	1.8	1	200	2009	0	0	31.723	0	-	99999	94	2	2008	225	1	0	-	-	2	1	0	0	0	1	0	1	0	3	0	0	0	0	99999	94	3	7	2010	212	65.4	1	0	2	1
/	95	1	1967	2010	1	1	1.67	2	-	-	0	1	43.57	1	112	99999	95	2	2009	125	1	3	10	-	2	1	0	1	3	3	0	0	0	0	0	0	0	0	99999	95	3	8	2009	131	47	1	3	2	1
/	96	1	1964	2010	2	4	1.75	1	190	2009	0	0	46.421	0	-	99999	96	2	2009	190	1	0	-	-	2	0	1	1	0	3	1	0	0	0	0	0	0	0	99999	96	3	2	2010	179.8	58.7	1	0	2	0
/	97	1	1953	2010	1	4	1.8	1	-	-	0	1	57.603	0	-	99999	97	2	2008	143	1	2	5	-	2	1	1	1	2	3	1	0	0	0	0	0	0	0	99999	97	3	5	2010	149.2	46	1	3	2	1
/	98	1	1968	2010	1	1	1.6	2	-	-	0	0	42.784	1	80.5	99999	98	2	2009	107	1	0	-	-	2	1	0	1	0	3	0	1	0	0	0	0	0	2	99999	98	3	7	2010	108	42.2	1	0	2	1
/	99	1	1955	2011	1	1	1.82	1	-	-	0	1	55.753	1	119	99999	99	2	2009	160.4	1	2	7	-	2	1	0	1	2	3	0	1	0	3	0	0	0	0	99999	99	3	3	2010	163	49.2	1	2	2	1
/	100	1	1965	2011	1	1	1.82	1	167	2009	0	0	45.351	1	125	99999	100	2	2009	167	1	0	-	-	2	1	0	0	0	1	0	1	1	0	0	0	0	0	99999	100	3	2	2010	161	48.6	1	0	2	1
/	101	1	1963	2011	1	1	1.75	1	-	-	0	0	47.786	1	113	99999	101	2	2010	153	1	0	-	-	2	1	0	1	0	2	0	0	0	0	0	0	0	0	99999	101	3	7	2010	160	52.2	1	0	2	1
/	102	1	1994	2011	1	4	1.8	2	176	2008	0	0	16.83	0	-	99999	102	2	2010	139	1	0	-	-	2	0	0	1	0	1	0	1	2	0	0	0	0	0	99999	102	3	9	2010	138	42.6	1	0	2	0
/	103	1	1950	2011	1	4	1.65	1	-	-	0	1	60.682	0	-	99999	103	2	2010	115	1	2	-	-	2	1	0	1	2	1	0	1	0	0	0	0	0	1	99999	103	3	8	2010	115	42.2	1	2	2	1
/	104	1	1972	2011	1	0	1.75	2	121	-	0	0	38.129	0	-	99999	104	2	2010	118	1	0	-	-	0	1	1	0	0	0	0	0	0	0	0	0	0	0	99999	104	3	8	2010	117	38.2	1	0	0	1
/	105	1	1969	2011	1	0	1.69	2	-	-	0	0	41.282	0	-	99999	105	2	2009	144	1	0	-	-	0	1	0	1	0	0	0	0	0	0	0	0	0	0	99999	105	3	10	2010	140	49	1	0	0	1
/	106	1	1983	2011	1	0	1.7	2	-	-	0	0	27.688	0	-	99999	106	2	2010	174	1	0	-	-	0	1	0	0	0	0	0	0	0	0	0	0	0	0	99999	106	3	5	2010	174	60.2	1	0	0	1
/	107	1	1959	2011	1	1	1.63	2	-	-	0	1	52.058	1	116	99999	107	2	2009	142	1	3	16	16	2	1	1	1	3	3	1	1	1	3	0	0	0	0	99999	107	3	-	-	-	-	-	-	-	-
/	108	1	1959	2011	1	0	1.65	2	-	-	0	0	51.973	0	-	99999	108	2	2009	114	1	0	-	-	2	1	0	1	0	3	0	1	0	0	0	0	0	0	99999	108	3	10	2010	114	41.9	1	0	2	1
/	109	1	1969	2011	1	1	1.7	2	176	2009	0	0	41.46	1	120	99999	109	2	2009	173	1	0	-	-	2	0	0	1	0	2	0	1	0	3	0	0	0	2	99999	109	3	10	2010	177	61.2	1	0	2	0
/	110	1	1966	2011	2	4	1.6	2	-	-	1	0	44.603	0	-	99999	110	2	2010	140	1	0	-	-	0	1	1	1	0	0	1	1	0	3	0	0	0	0	99999	110	3	-	-	-	-	-	-	-	-
/	111	1	1971	2011	1	0	1.67	2	-	-	0	0	39.132	0	-	99999	111	2	2006	116.5	1	0	-	-	2	1	0	0	0	1	0	0	0	0	0	0	0	0	99999	111	3	11	2006	138	49.5	1	0	2	1
/	112	1	1965	2011	1	1	1.8	1	171	2008	0	0	46.11	1	136	99999	112	2	2008	171	1	0	-	-	0	1	0	1	0	0	0	0	0	0	0	0	0	0	99999	112	3	11	2010	190	58.6	1	0	2	1
/	113	1	1953	2011	1	1	1.66	1	130	2010	0	1	57.704	1	110	99999	113	2	2010	130	1	2	-	-	2	1	0	1	2	3	0	1	0	3	0	0	0	0	99999	113	3	8	2010	130	47.2	1	2	2	1
/	114	1	1961	2011	1	0	1.72	2	171	2008	0	1	50.093	0	-	99999	114	2	2010	161	1	2	9	-	2	1	0	1	2	3	0	1	0	3	0	0	0	0	99999	114	3	11	2010	161	54.4	1	2	2	1
/	115	1	1969	2011	1	0	1.58	2	112	2009	0	1	42.126	0	-	99999	115	2	2009	112	1	2	6	-	2	1	0	1	2	3	0	0	0	0	0	0	0	0	99999	115	3	10	2010	126	50.5	1	2	2	1
/	116	1	1986	2011	3	0	1.81	1	212	2009	0	0	24.416	0	-	99999	116	2	2009	212	1	0	-	-	2	0	1	1	0	2	1	1	0	0	1	0	0	0	99999	116	3	6	2010	195	59.5	1	0	2	0
/	117	1	1971	2011	1	0	1.75	2	121	2002	0	0	39.748	0	-	99999	117	2	2010	107	1	0	-	-	0	1	0	1	0	0	0	0	0	0	0	0	0	0	99999	117	3	8	2010	133	43.4	1	0	0	1
/	118	1	1956	2011	1	1	1.8	1	175	2008	0	0	54.424	1	150	99999	118	2	2010	173	1	0	-	-	2	1	0	1	0	2	0	0	0	0	0	0	0	0	99999	118	3	12	2010	180	55.6	1	0	2	1
/	119	1	1957	2011	1	1	1.63	2	-	-	0	0	53.847	1	86	99999	119	2	2010	134.3	1	0	-	-	0	1	0	1	0	0	1	0	0	0	0	0	0	0	99999	119	3	11	2010	134.3	50.5	1	0	0	1
/	120	1	1962	2011	1	0	1.7	2	-	-	0	1	49.134	0	-	99999	120	2	2001	120	1	3	11	-	2	0	0	1	3	1	0	1	3	0	0	0	0	0	99999	120	3	11	2010	120	41.5	1	3	2	0
/	121	1	1951	2011	2	1	1.64	2	-	-	1	0	59.888	1	111	99999	121	2	2007	111	1	0	-	-	0	1	1	1	0	0	1	1	0	0	0	0	0	0	99999	121	3	12	2010	120	44.6	9	-	-	9
/	122	1	1960	2011	2	1	1.74	1	134	2010	0	1	50.621	1	104	99999	122	2	2010	134	1	2	-	-	2	0	0	1	2	3	0	1	0	0	0	0	1	0	99999	122	3	11	2010	134	44.3	1	2	2	0
/	123	1	1950	2011	1	0	1.77	2	155	2008	0	0	60.353	0	-	99999	123	2	2008	155	1	0	-	-	2	1	0	1	0	3	0	1	3	3	0	0	0	0	99999	123	3	2	2011	160	51.1	1	0	2	1
/	124	1	1981	2011	3	1	1.61	2	143	2010	0	0	29.29	1	131	99999	124	2	2010	143	1	0	-	-	2	1	1	0	0	1	0	1	0	0	0	0	0	2	99999	124	3	12	2010	140	54	1	0	2	1
/	125	1	1965	2011	2	1	1.85	2	163	2009	0	0	45.559	1	125	99999	125	2	2009	163	1	0	-	-	2	1	0	1	0	1	0	1	0	0	0	0	1	0	99999	125	3	10	2010	170	49.7	1	0	2	1
/	126	1	1969	2011	1	0	1.65	2	128	2010	0	1	42.082	0	-	99999	126	2	2010	128	1	2	9	-	2	1	0	1	2	3	0	0	0	0	0	0	0	0	99999	126	3	7	2010	128	47	1	2	2	1
/	127	1	1953	2011	1	2	1.75	1	127	2010	0	1	57.521	0	-	99999	127	2	2010	127	1	3	16	16	2	1	0	1	3	3	0	1	0	3	0	0	0	0	99999	127	3	6	2010	127	41.5	1	3	2	1
/	128	1	1968	2011	1	1	1.6	2	135	2004	0	0	42.454	1	75	99999	128	2	2009	121	1	0	-	-	2	0	1	1	0	2	1	1	0	3	0	0	0	0	99999	128	3	12	2010	120.7	47.1	1	0	2	0
/	129	1	1951	2011	1	1	1.68	2	130	2008	0	1	59.682	1	95	99999	129	2	2008	130	1	3	13	10	2	1	1	1	3	3	1	0	0	0	0	0	0	0	99999	129	3	10	2010	130	46.1	1	3	2	1
/	130	1	1964	2011	1	1	1.64	2	133	2007	0	1	46.823	1	121	99999	130	2	2007	133	1	3	24	24	2	1	1	1	3	2	1	1	1	0	0	0	0	0	99999	130	3	10	2010	137.7	51.2	1	3	2	1
/	131	1	1953	2011	1	1	1.64	2	120	2009	0	0	57.863	1	81	99999	131	2	2009	120	1	0	-	-	0	1	0	1	0	0	0	1	0	3	0	0	0	0	99999	131	3	3	2010	120	44.6	1	0	0	1
/	132	1	1965	2011	1	1	1.68	2	145	2010	0	0	45.934	1	117	99999	132	2	2010	145	1	0	-	-	2	1	0	0	0	1	0	1	3	3	0	0	0	0	99999	132	3	11	2010	145	51.4	1	0	2	1
/	133	1	1973	2011	1	1	1.64	2	144	2010	0	0	37.578	1	93	99999	133	2	2010	144	1	0	-	-	2	1	0	1	0	3	0	1	0	1	0	0	0	0	99999	133	3	1	2011	144	53.5	1	0	2	1
/	134	1	1963	2011	1	1	1.76	1	151	2010	0	0	47.871	1	114	99999	134	2	2010	151	1	0	-	-	0	0	0	1	0	0	1	0	0	0	0	0	0	0	99999	134	3	2	2011	159	51.3	1	0	0	0
/	135	1	1977	2011	1	0	1.66	2	120	2009	0	0	34.208	0	-	99999	135	2	2009	120	1	0	-	-	0	1	0	1	0	0	0	0	0	0	0	0	0	0	99999	135	3	11	2010	123	44.6	1	0	0	1
/	136	1	1986	2011	1	1	1.68	2	128	2009	0	0	24.468	1	69	99999	136	2	2009	128	1	0	-	-	0	1	0	0	0	0	0	0	0	0	0	0	0	0	99999	136	3	12	2010	145	51.4	1	0	0	1
/	137	1	1956	2011	1	4	1.68	2	147	2009	1	1	54.397	0	-	99999	137	2	2006	107	1	3	10	10	2	1	0	1	3	3	0	1	0	0	0	0	0	0	99999	137	3	11	2010	115	40.7	1	3	2	1
/	138	1	1955	2011	1	1	1.79	1	136	2010	0	1	56.277	1	104	99999	138	2	2010	136	1	3	11	6	2	1	0	1	3	3	0	0	0	0	0	0	0	0	99999	138	3	1	2011	138	43.1	1	3	2	1
/	139	1	1977	2011	1	1	1.65	2	119	2010	0	0	33.751	1	69	99999	139	2	2010	119	0	0	-	-	0	0	0	0	0	0	0	0	0	0	0	0	0	0	99999	139	3	2	2011	124	45.5	1	0	0	1
/	140	1	1969	2011	1	1	1.87	1	164	2008	0	1	41.66	1	90	99999	140	2	2008	164	1	0	-	-	2	1	0	1	0	2	0	0	0	0	0	0	0	0	99999	140	3	3	2009	165	47.2	1	2	2	1
/	141	1	1945	2011	1	1	1.56	2	119	2009	0	1	65.732	1	76	99999	141	2	2009	119	1	3	19	19	2	1	0	1	3	3	0	1	0	2	0	0	0	0	99999	141	3	7	2010	120	49.3	1	3	2	1
/	142	1	1955	2011	1	4	1.56	2	-	-	0	1	55.723	0	-	99999	142	2	2010	126.6	1	1	1	-	2	0	0	1	1	3	0	1	0	0	0	0	0	1	99999	142	3	2	2011	126.7	52.1	1	2	2	1
/	143	1	1967	2011	1	0	1.56	2	-	-	0	0	44.307	0	-	99999	143	2	2010	108	1	0	-	-	2	1	0	1	0	1	0	0	0	0	0	0	0	0	99999	143	3	2	2011	110	45.2	1	0	2	1
/	144	1	1972	2011	1	4	1.78	2	128	2009	0	0	38.75	0	-	99999	144	2	2009	124	1	0	-	-	2	1	0	1	0	2	0	0	0	0	0	0	0	0	99999	144	3	11	2010	124	39.1	1	0	2	1
/	145	1	1978	2011	1	1	1.76	2	-	-	0	0	32.808	1	150	99999	145	2	2010	143	1	0	-	-	0	1	0	0	0	0	0	1	0	2	0	0	0	0	99999	145	3	3	2011	168	54.2	1	0	0	1
/	146	1	1946	2011	1	2	1.49	2	-	-	0	1	64.959	0	-	99999	146	2	2006	119	1	1	6	-	2	1	0	0	1	1	0	1	3	0	0	0	0	0	99999	146	3	10	2007	115	51.8	1	3	2	1
/	147	1	1979	2011	1	1	1.76	2	-	-	0	0	32.389	1	123	99999	147	2	2009	154	1	0	-	-	2	0	1	1	0	3	1	0	0	0	0	0	0	0	99999	147	3	2	2011	146	47.1	1	0	2	1
/	148	1	1973	2011	2	0	1.67	2	-	-	0	0	37.83	0	-	99999	148	2	2011	128	0	0	-	-	0	0	0	1	0	0	1	1	0	0	0	0	0	0	99999	148	3	3	2011	130	46.6	1	0	2	0
/	149	1	1959	2011	1	1	1.65	2	165	2010	2	0	51.66	1	94	99999	149	2	2011	140	1	0	-	-	2	1	0	1	0	2	0	1	0	0	0	0	0	0	99999	149	3	6	2011	140	51.4	1	0	2	1
/	150	1	1964	2011	2	1	1.87	1	190.8	2010	0	0	47.152	1	170	99999	150	2	2010	190.8	1	0	-	-	0	1	0	0	0	0	0	1	0	3	0	0	0	0	99999	150	3	2	2011	185.5	53	1	0	0	1
/	151	1	1973	2011	1	1	1.68	1	172	2009	0	0	38.019	1	90	99999	151	2	2010	166.5	1	0	-	-	2	0	0	0	0	1	0	0	0	0	0	0	0	0	99999	151	3	3	2011	168	59.5	1	0	2	0
/	152	1	1964	2011	1	1	1.65	2	133	2010	0	1	47.286	1	106	99999	152	2	2010	133	1	2	7	-	0	1	0	1	2	0	0	1	0	3	0	0	0	0	99999	152	3	3	2011	133.8	49.1	1	2	0	1
/	153	1	1976	2011	1	1	1.65	2	142	2010	0	1	35.133	1	116	99999	153	2	2010	142	1	3	-	-	2	1	0	1	3	3	0	1	1	2	0	0	0	0	99999	153	3	7	2010	142	52.2	1	3	2	0
/	154	1	1939	2011	1	2	1.78	1	145	2010	0	1	72.159	0	-	99999	154	2	2010	145	1	3	-	-	2	1	0	1	3	3	1	1	0	1	0	0	0	1	99999	154	3	3	2011	140	44.2	1	3	2	1
/	155	1	1987	2011	1	1	1.75	2	174.8	2011	0	0	24.249	1	-	99999	155	2	2011	174.8	1	0	-	-	2	1	1	1	0	2	1	0	0	0	0	0	0	0	99999	155	3	4	2011	174.8	57.1	1	0	2	1
/	156	1	1957	2011	1	1	1.67	2	147	2010	0	0	54.126	1	82	99999	156	2	2010	147	1	0	-	-	2	0	0	0	0	1	0	1	0	0	0	0	0	0	99999	156	3	4	2011	140	50.2	1	0	2	0
/	157	1	1978	2011	2	4	1.75	1	154	2009	0	0	33.31	0	-	99999	157	2	2009	152	1	0	-	-	2	1	0	1	0	2	0	0	0	0	0	0	0	0	99999	157	3	2	2011	157.6	51.5	1	0	2	1
/	158	1	1956	2011	3	0	1.62	2	-	-	0	1	54.977	0	-	99999	158	2	2010	146	1	2	-	-	0	1	0	1	2	0	0	1	1	1	0	0	0	0	99999	158	3	2	2011	155	59.1	1	2	2	1
/	159	1	1963	2011	1	1	1.73	1	-	-	0	1	48.556	1	85	99999	159	2	2010	130	1	3	-	-	2	0	0	1	3	1	0	0	0	0	0	0	0	0	99999	159	3	2	2011	128	42.8	1	3	2	0
/	160	1	1980	2011	2	3	1.77	2	-	-	0	0	31.373	0	-	99999	160	2	2008	158	1	0	-	-	0	1	0	0	0	0	0	0	0	0	0	0	0	0	99999	160	3	4	2009	119.5	38.1	1	0	2	1
/	161	1	1969	2011	2	4	1.79	1	166.4	2010	0	1	42.455	0	-	99999	161	2	2010	166.4	1	0	-	-	2	1	0	1	0	3	0	1	0	0	0	0	0	1	99999	161	3	4	2011	166	51.8	1	2	2	1
/	162	1	1993	2011	1	1	1.65	2	157	2011	0	0	18.022	1	105	99999	162	2	2011	157	1	0	-	-	0	1	0	0	0	0	0	1	2	0	0	0	0	0	99999	162	3	5	2011	157.5	57.9	1	0	0	1
/	163	1	1992	2011	1	1	1.78	2	144	2010	0	0	19.119	1	92	99999	163	2	2010	144	1	0	-	-	0	1	0	0	0	0	0	0	0	0	0	0	0	0	99999	163	3	4	2011	145.7	46	1	0	0	1
/	164	1	1993	2011	1	0	1.72	1	164	-	0	0	18.597	0	-	99999	164	2	2007	157	1	0	-	-	0	0	0	1	0	0	0	0	0	0	0	0	0	0	99999	164	3	5	2009	194	65.6	1	0	0	0
/	165	1	1962	2011	1	2	1.65	2	125	2010	0	1	48.712	0	-	99999	165	2	2010	125	1	0	-	-	0	1	0	1	0	0	0	1	0	3	0	0	0	1	99999	165	3	2	2011	122	44.8	1	1	0	1
/	166	1	1980	2011	3	1	1.73	2	-	-	0	0	30.723	1	-	99999	166	2	2010	200.6	1	0	-	-	2	1	1	1	0	1	0	0	0	0	0	0	0	0	99999	166	3	5	2011	206	68.8	1	0	2	1
/	167	1	1970	2011	1	0	1.69	2	134	2009	0	0	41.501	0	-	99999	167	2	2010	130	1	0	-	-	2	1	0	0	0	1	0	1	2	0	0	0	0	0	99999	167	3	5	2011	132	46.2	1	0	2	1
/	168	1	1966	2011	1	2	1.78	1	-	-	0	1	45.233	0	-	99999	168	2	2011	154.4	1	3	6	-	2	1	0	1	3	2	1	1	0	3	0	0	0	0	99999	168	3	5	2011	155	48.9	1	3	2	1
/	169	1	1977	2011	1	1	1.72	2	136	2010	0	0	33.959	1	105	99999	169	2	2010	136	1	0	-	-	2	0	0	1	0	2	0	1	0	0	0	0	0	0	99999	169	3	6	2011	132	44.6	1	0	2	0
/	170	1	1958	2011	1	1	1.68	2	-	-	0	1	52.953	1	-	99999	170	2	2010	169	1	3	16	14	2	1	1	1	3	3	1	1	0	3	0	0	0	0	99999	170	3	4	2011	179.7	63.7	1	3	2	1
/	171	1	1974	2011	1	4	1.75	2	-	-	1	1	37.148	0	-	99999	171	2	2009	152	9	-	-	-	-	9	-	9	-	-	-	1	9	3	9	9	9	9	99999	171	3	3	2011	152	49.6	1	3	2	1
/	172	1	1960	2011	1	0	1.82	1	-	-	0	0	51.125	0	-	99999	172	2	2011	181.3	1	0	-	-	2	1	1	1	0	3	1	0	0	0	0	0	0	0	99999	172	3	-	-	-	-	-	-	-	-
/	173	1	1982	2011	1	1	1.7	2	145	2009	0	0	29.4	1	71	99999	173	2	2010	141	1	0	-	-	0	1	0	0	0	0	0	0	0	0	0	0	0	0	99999	173	3	5	2011	133	46	1	0	0	1
/	174	1	1954	2011	1	4	1.63	2	188	1997	1	1	57.241	0	-	99999	174	2	2010	166.2	1	2	-	-	2	0	0	1	2	3	0	1	0	0	0	0	0	0	99999	174	3	5	2011	160.8	60.5	1	2	2	0
/	175	1	1952	2011	2	4	1.7	2	150	2010	0	0	59.316	0	-	99999	175	2	2010	148.7	1	0	-	-	2	1	1	1	0	3	1	1	0	0	0	0	0	0	99999	175	3	7	2011	143	49.5	1	0	2	1
/	176	1	1968	2011	1	0	1.7	2	127	2009	0	0	43.415	0	-	99999	176	2	2009	127	1	0	-	-	2	0	0	1	0	1	0	0	0	0	0	0	0	0	99999	176	3	12	2009	123.2	42.6	1	0	0	1
/	177	1	1975	2011	2	0	1.6	2	-	-	1	0	36.079	0	-	99999	177	2	2010	188	1	0	-	-	2	1	1	1	0	2	1	1	0	0	0	0	0	0	99999	177	3	4	2011	188	73.4	1	0	2	1
/	178	1	1965	2011	1	4	1.78	2	180	2005	0	1	45.937	0	-	99999	178	2	2009	157	1	1	2	-	2	1	0	1	1	3	0	1	0	1	0	0	0	0	99999	178	3	3	2010	155.6	49.1	1	2	2	1
/	179	1	1958	2011	1	1	1.59	2	-	-	0	0	53.321	1	101	99999	179	2	2009	137	1	0	-	-	2	1	0	1	0	3	0	0	0	0	0	0	0	0	99999	179	3	4	2011	148	58.5	1	0	2	1
/	180	1	1974	2011	2	1	1.79	1	200	-	0	1	37.022	1	160	99999	180	2	2009	195	1	2	4	-	2	0	0	1	2	3	0	1	2	0	0	0	0	0	99999	180	3	4	2011	186	58.1	1	2	2	0
/	181	1	1979	2011	1	0	1.85	1	-	-	0	0	32.175	0	-	99999	181	2	2011	174.8	1	0	-	-	2	1	1	1	0	3	1	0	0	0	0	0	0	0	99999	181	3	4	2011	176	51.4	1	0	2	1
/	182	1	1967	2011	2	1	1.8	1	236	2010	0	0	44.8	1	114	99999	182	2	2010	236	1	0	-	-	2	1	1	1	0	3	1	1	0	3	0	0	0	0	99999	182	3	12	2010	236	72.8	1	0	2	1
/	183	1	1981	2011	2	1	1.74	1	135	2009	0	0	30.501	1	82	99999	183	2	2010	126	1	0	-	-	2	1	0	0	0	1	0	0	0	0	0	0	0	0	99999	183	3	6	2011	125	41.3	1	0	2	1
/	184	1	1959	2011	2	1	1.65	2	-	-	0	1	51.904	1	105.9	99999	184	2	2008	162.5	1	2	-	-	2	1	1	1	2	3	1	1	1	1	0	0	0	0	99999	184	3	-	-	-	-	-	-	-	-
/	185	1	1962	2011	2	0	1.69	1	191	-	0	0	49.748	0	-	99999	185	2	2011	177	1	0	-	-	2	1	0	1	0	3	0	1	0	3	0	0	0	0	99999	185	3	9	2011	182	63.7	1	0	2	1
/	186	1	1947	2011	1	4	1.7	1	-	-	0	1	64.819	0	-	99999	186	2	2010	150	1	0	-	-	2	1	1	1	0	3	0	0	0	0	0	0	0	0	99999	186	3	7	2011	147	50.9	1	2	2	1
/	187	1	1974	2011	1	1	1.72	2	-	-	0	0	37.063	1	117	99999	187	2	2011	168	1	0	-	-	0	1	0	1	0	0	0	1	0	3	0	0	0	0	99999	187	3	10	2011	170.5	57.6	9	-	-	9
/	188	1	1952	2011	1	0	1.73	2	136.5	2010	0	1	59.639	0	-	99999	188	2	2010	136	1	2	-	-	2	1	1	1	2	2	0	1	2	2	0	0	0	0	99999	188	3	8	2011	136.4	45.6	1	2	2	1
/	189	1	1966	2011	1	0	1.66	2	119	2005	0	0	45.381	0	-	99999	189	2	2008	110	1	0	-	-	2	0	0	1	0	2	0	0	0	0	0	0	0	0	99999	189	3	1	2010	116.5	42.3	1	0	2	0
/	190	1	1982	2011	1	2	1.86	1	181	2007	0	0	29.373	0	-	99999	190	2	2007	181	0	0	-	-	0	0	0	0	0	0	0	0	0	0	0	0	0	0	99999	190	3	3	2008	182	52.6	1	0	2	0
/	191	1	1955	2012	1	0	1.57	2	115	2010	0	1	56.074	0	-	99999	191	2	2010	115	1	2	3	-	2	0	0	1	2	3	0	0	0	0	0	0	0	0	99999	191	3	7	2011	116	47.1	1	2	2	0
/	192	1	1959	2012	2	0	1.65	1	203	2009	0	1	52.189	0	-	99999	192	2	2010	198	1	3	9	9	0	1	0	1	3	0	0	0	0	0	0	0	0	0	99999	192	3	12	2010	197.6	72.6	1	3	0	1
/	193	1	1975	2012	1	0	1.62	2	152	2010	0	0	36.753	0	-	99999	193	2	2010	151.2	1	0	-	-	2	1	0	0	0	1	0	0	0	0	0	0	0	0	99999	193	3	7	2011	151.3	57.7	1	0	2	1
/	194	1	1984	2012	1	1	1.74	2	135	2009	0	0	27.664	1	102	99999	194	2	2010	120	1	0	-	-	0	1	0	0	0	0	0	1	0	0	0	0	0	0	99999	194	3	6	2011	123.9	40.9	1	0	0	1
/	195	1	1969	2012	1	0	1.65	2	-	-	0	0	42.52	0	-	99999	195	2	2011	133	1	0	-	-	2	1	0	0	0	1	0	1	0	3	0	0	0	0	99999	195	3	12	2011	133	48.9	1	0	2	1
/	196	1	1990	2012	1	4	1.81	2	-	-	0	0	22	0	-	99999	196	2	2010	161	1	0	-	-	0	0	0	0	0	0	0	0	0	0	0	0	0	0	99999	196	3	6	2011	190.6	58.2	0	0	0	0
/	197	1	1981	2012	1	0	1.84	1	190	-	0	1	30.829	0	-	99999	197	2	2009	184	1	0	-	-	2	0	0	0	0	1	0	0	0	0	0	0	0	0	99999	197	3	8	2011	190	56.1	1	3	2	0
/	198	1	1968	2012	1	0	1.66	2	154	2011	0	1	43.322	0	-	99999	198	2	2011	153	1	1	1	-	2	0	0	1	1	2	0	0	0	0	0	0	0	0	99999	198	3	11	2011	146.2	53.1	1	1	2	0
/	199	1	1973	2012	1	4	1.75	1	-	-	0	0	38.794	0	-	99999	199	2	2009	175	1	0	-	-	0	1	1	0	0	0	0	0	0	0	0	0	0	0	99999	199	3	11	2009	182.7	59.7	1	0	0	1
/	200	1	1975	2012	2	4	1.73	2	162	2010	0	0	37.128	0	-	99999	200	2	2010	162	1	0	-	-	2	1	0	1	0	3	1	0	0	0	0	0	0	0	99999	200	3	12	2011	164.5	55	1	0	2	1
/	201	1	1972	2012	3	1	1.57	2	112	2009	1	0	39.749	1	100	99999	201	2	2009	112	1	0	-	-	0	1	0	1	0	0	0	1	0	0	0	0	0	0	99999	201	3	5	2011	99.4	40.3	1	0	0	1
/	202	1	1968	2012	1	0	1.62	2	-	-	0	0	43.497	0	-	99999	202	2	2010	106.6	1	0	-	-	2	1	0	1	0	3	0	1	0	0	0	0	0	0	99999	202	3	9	2011	106	40.4	1	0	2	1
/	203	1	1961	2012	1	1	1.59	2	117	-	0	0	50.501	1	76	99999	203	2	2011	103	1	0	-	-	2	0	0	1	0	3	0	1	0	1	0	0	0	0	99999	203	3	12	2011	107	42.3	1	0	2	0
/	204	1	1954	2012	1	0	1.74	2	-	-	0	1	57.657	0	-	99999	204	2	2008	107	1	3	32	-	2	0	0	9	3	-	-	0	0	0	0	0	0	0	99999	204	3	6	2009	130	42.9	9	-	-	9
/	205	1	1961	2012	1	1	1.74	2	-	-	0	0	50.764	1	-	99999	205	2	2009	164	1	0	-	-	2	1	0	1	0	3	0	1	0	0	0	0	0	0	99999	205	3	8	2011	157.7	52.1	1	0	2	1
/	206	1	1984	2012	1	0	1.68	1	134	2007	0	1	28.123	0	-	99999	206	2	2007	134	1	0	-	-	0	0	0	1	0	0	0	0	0	0	0	0	0	0	99999	206	3	5	2011	151.8	53.8	1	2	2	0
/	207	1	1960	2012	1	1	1.61	2	-	-	0	0	51.699	1	-	99999	207	2	2010	106.9	1	0	-	-	2	1	0	0	0	1	0	1	2	2	0	0	0	0	99999	207	3	12	2011	108	41.7	1	0	2	1
/	208	1	1979	2012	2	1	1.78	2	-	-	0	0	33.029	1	170	99999	208	2	2011	220	1	0	-	-	0	1	0	9	0	0	-	1	0	3	0	0	0	0	99999	208	3	12	2011	220	69.4	1	0	0	1
/	209	1	1975	2012	2	0	1.75	1	210	2012	0	1	37.194	0	-	99999	209	2	2011	210	1	2	-	-	0	0	0	1	2	0	0	0	0	0	0	0	0	0	99999	209	3	1	2012	210	68.6	1	2	0	1
/	210	1	1972	2012	1	1	1.63	2	-	-	0	0	39.352	1	69	99999	210	2	2008	105	1	0	-	-	2	1	1	1	0	1	1	1	0	3	0	0	0	0	99999	210	3	9	2008	115	43.3	1	0	2	1
/	211	1	1975	2012	1	1	1.62	2	133.1	2012	0	0	37.128	1	100	99999	211	2	2011	127.3	1	0	-	-	2	1	0	1	0	1	0	1	2	3	0	0	0	0	99999	211	3	-	-	-	-	-	-	-	-
/	212	1	1968	2012	2	4	1.72	1	-	-	9	1	43.407	0	-	99999	212	2	-	-	9	3	-	-	2	9	-	9	3	-	-	9	9	9	9	9	9	9	99999	212	3	-	-	-	-	-	-	-	-
/	213	1	1954	2012	1	1	1.65	2	-	-	1	0	57.476	1	160	99999	213	2	2007	154	9	0	-	-	-	1	-	9	0	0	-	1	9	9	9	9	9	9	99999	213	3	6	2011	173.6	63.8	9	-	-	1
/	214	1	1962	2012	2	1	1.76	1	-	-	0	1	50.281	1	250	99999	214	2	2012	240	1	3	-	-	2	1	0	1	3	-	-	1	1	0	0	0	0	0	99999	214	3	-	-	-	-	-	-	-	-
/	215	1	1979	2012	1	1	1.69	2	-	-	9	0	32.733	1	-	99999	215	2	2012	185	0	0	-	-	0	0	0	9	0	0	-	9	9	9	9	9	9	9	99999	215	3	2	2012	183	64.1	0	0	0	0
/	216	1	1981	2012	2	1	1.67	2	178	-	-	0	31.257	1	-	99999	216	2	2010	153	1	0	-	-	2	0	0	1	0	2	0	0	0	0	0	0	0	0	99999	216	3	12	2011	165.8	59.4	1	0	2	0
/	217	1	1947	2012	1	1	1.7	1	-	-	0	1	64.358	1	120	99999	217	2	2011	180	1	2	-	-	2	1	1	1	2	2	0	0	0	0	0	0	0	0	99999	217	3	1	2012	170	58.8	1	2	2	1
/	218	1	1964	2012	1	0	1.68	2	128	2011	0	0	47.757	0	-	99999	218	2	2011	123	1	0	-	-	2	1	1	1	0	3	0	0	0	0	0	0	0	0	99999	218	3	12	2011	125.3	44.4	1	0	2	1
/	219	1	1971	2012	1	1	1.61	2	-	-	1	0	41.136	1	75	99999	219	2	2009	118	9	0	-	-	-	9	-	9	0	0	-	1	2	3	0	0	1	1	99999	219	3	1	2012	120	46.3	9	-	-	9
/	220	1	1953	2012	1	1	1.69	2	-	-	1	0	59.125	1	111	99999	220	2	2010	129	1	0	-	-	0	1	0	1	0	0	1	1	0	0	0	0	1	0	99999	220	3	3	2012	-	-	9	-	-	9
/	221	1	1971	2012	1	0	1.76	1	-	-	0	0	40.689	0	-	99999	221	2	2010	179	1	0	-	-	0	1	0	0	0	0	0	0	0	0	0	0	0	0	99999	221	3	2	2012	180	58.1	1	0	0	1
/	222	1	1962	2012	2	1	1.6	2	-	-	0	1	50.289	1	130	99999	222	2	2011	163.5	1	2	3	-	2	1	0	1	2	3	0	1	0	0	0	0	0	0	99999	222	3	12	2011	162.5	63.5	1	2	2	1
/	223	1	1975	2012	1	0	1.65	2	120	-	0	0	37.103	0	-	99999	223	2	2010	108	1	0	-	-	0	1	1	1	0	0	1	1	0	3	0	0	0	0	99999	223	3	2	2012	110	40.4	1	0	0	1
/	224	1	1993	2012	1	1	1.81	1	144	2010	0	0	18.67	1	109	99999	224	2	2010	144	1	0	-	-	0	1	0	0	0	0	0	0	0	0	0	0	0	0	99999	224	3	2	2012	165	50.4	1	0	0	1
/	225	1	1978	2012	1	0	1.7	2	165	2010	0	1	34.084	0	-	99999	225	2	-	-	1	0	-	-	-	1	0	9	0	0	-	1	0	2	0	0	0	0	99999	225	3	11	2010	165	57.1	1	2	2	1
/	226	1	1963	2012	1	1	1.6	2	141	2008	0	1	48.859	1	100	99999	226	2	2008	141	1	2	8	-	2	1	1	1	2	2	0	1	0	1	0	0	0	0	99999	226	3	4	2012	131	51.2	1	3	2	1
/	227	1	1965	2012	2	0	1.74	1	202	2011	0	1	46.747	0	-	99999	227	2	2011	202	1	1	1	-	2	1	0	1	1	2	0	0	0	0	0	0	0	0	99999	227	3	2	2012	201	66.4	1	2	2	1
/	228	1	1977	2012	1	1	1.7	2	-	-	0	1	35.116	1	134	99999	228	2	2011	185.2	1	1	-	-	0	1	0	0	1	0	0	0	0	0	0	0	0	0	99999	228	3	4	2012	184.6	63.9	1	1	0	1
/	229	1	1967	2012	1	0	1.62	2	-	-	0	0	45.434	0	-	99999	229	2	2011	182	1	0	-	-	2	1	0	0	0	1	0	1	3	0	0	0	0	0	99999	229	3	12	2011	193.7	73.8	1	0	2	1
/	230	1	1965	2012	2	1	1.75	2	-	-	1	0	46.96	1	130	99999	230	2	-	171	1	0	-	-	2	1	0	1	0	1	0	1	0	0	0	0	0	0	99999	230	3	10	2010	160	52.2	1	0	2	1
/	231	1	1957	2012	2	1	1.75	1	-	-	0	0	55.133	1	100	99999	231	2	2012	111	1	0	-	-	2	1	0	0	0	1	0	1	0	3	0	0	1	0	99999	231	3	-	-	-	-	-	-	-	-
/	232	1	1953	2012	1	0	1.55	2	-	-	0	0	58.886	0	-	99999	232	2	-	119	1	0	-	-	2	1	1	1	0	3	1	1	0	3	0	0	0	0	99999	232	3	5	2012	128	53.3	1	0	2	1
/	233	1	1980	2012	1	1	1.78	2	-	-	0	1	31.735	1	95	99999	233	2	2011	135	1	2	5	-	2	1	0	9	2	-	-	1	0	2	0	0	0	0	99999	233	3	1	2012	131	41.3	1	2	2	1
/	234	1	1962	2012	1	0	1.63	2	-	-	0	0	49.541	0	-	99999	234	2	2011	126	1	0	-	-	2	1	0	1	0	1	0	0	0	0	0	0	0	0	99999	234	3	4	2012	125.6	47.3	1	0	0	1
/	235	1	1954	2012	1	1	1.76	1	185	-	0	1	58.456	1	135	99999	235	2	2011	155	1	2	-	-	2	1	0	9	2	-	-	0	0	0	0	0	0	0	99999	235	3	1	2012	155	50	1	2	2	1
/	236	1	1958	2012	1	0	1.76	2	170	2006	0	0	53.947	0	-	99999	236	2	2007	144	1	0	-	-	2	0	0	1	0	3	0	1	1	0	0	0	0	0	99999	236	3	5	2008	150	48.4	1	0	2	0
/	237	1	1962	2012	1	1	1.81	1	-	-	0	1	49.771	1	103	99999	237	2	2012	141.8	1	2	3	-	2	1	0	1	2	3	0	0	0	0	0	0	0	0	99999	237	3	-	-	-	-	-	-	-	-
/	238	1	1967	2012	3	0	1.67	2	167	2012	0	0	45.021	0	-	99999	238	2	2011	160.6	1	0	-	-	2	1	0	1	0	3	0	0	0	0	0	0	0	0	99999	238	3	4	2012	167	59.9	1	0	2	1
/	239	1	1961	2012	1	1	1.8	1	225	2011	0	1	51.234	1	150	99999	239	2	2011	225	1	2	-	-	2	0	0	1	2	2	0	0	0	0	0	0	0	0	99999	239	3	11	2011	225	69.4	1	2	2	0
/	240	1	1988	2012	1	4	1.75	2	190	2011	0	0	23.566	0	85	99999	240	2	2011	186.4	1	0	-	-	0	1	0	0	0	0	0	0	0	0	0	0	0	0	99999	240	3	1	2012	186.4	60.9	1	0	0	1
/	241	1	1975	2012	2	1	1.78	2	-	-	0	0	37.363	1	125	99999	241	2	2010	146	1	0	-	-	2	1	0	1	0	2	0	1	0	0	0	0	0	0	99999	241	3	4	2011	151	47.7	1	0	2	1
/	242	1	1989	2012	1	0	1.68	2	123	2011	0	0	22.922	0	-	99999	242	2	2011	123	1	0	-	-	2	0	0	1	0	3	0	0	0	0	0	0	0	0	99999	242	3	3	2012	125.8	44.6	1	0	2	0
/	243	1	1961	2012	2	4	1.66	2	200	-	0	0	51.221	0	-	99999	243	2	2012	180	1	0	-	-	2	1	0	1	0	3	0	1	3	3	0	0	0	0	99999	243	3	-	-	-	-	-	-	-	-
/	244	1	1980	2012	1	3	1.79	1	-	-	0	0	31.538	0	-	99999	244	2	2011	261	0	0	-	-	0	0	0	1	0	0	0	0	0	0	0	0	0	0	99999	244	3	4	2011	262	81.8	1	0	2	0
/	245	1	1959	2012	1	0	1.6	2	161.5	2011	0	1	52.796	0	-	99999	245	2	2011	161.5	1	2	-	-	2	0	0	1	2	3	0	0	0	0	0	0	0	0	99999	245	3	4	2012	159.7	62.4	1	2	2	0
/	246	1	1960	2012	1	3	1.73	2	-	-	0	1	51.809	0	-	99999	246	2	2011	139	1	2	-	-	2	1	0	1	2	3	0	1	0	3	0	0	0	0	99999	246	3	4	2012	140	46.8	1	2	2	1
/	247	1	1972	2012	1	1	1.79	2	172	-	0	1	40.533	1	96	99999	247	2	2011	170.3	1	2	-	-	2	1	0	1	2	2	0	1	0	0	0	2	1	0	99999	247	3	3	2012	-	-	-	-	-	-
/	248	1	1960	2012	1	0	1.52	2	134.2	2012	0	1	51.811	0	-	99999	248	2	2011	129	1	2	-	-	2	1	0	1	2	1	0	0	0	0	0	0	0	0	99999	248	3	5	2012	131	56.7	1	2	2	1
/	249	1	1964	2012	2	0	1.58	2	-	-	0	0	47.708	0	-	99999	249	2	2011	141	1	0	-	-	2	1	0	1	0	2	0	1	1	0	0	0	0	0	99999	249	3	7	2011	141	56.5	1	0	2	1
/	250	1	1975	2012	1	1	1.73	1	147	2011	0	0	36.944	1	137	99999	250	2	2011	147	0	0	-	-	0	0	0	0	0	0	0	0	0	0	0	0	0	0	99999	250	3	12	2012	148	49.5	0	0	0	0
/	251	1	1990	2012	3	1	1.64	2	150	-	0	0	22.226	1	158	99999	251	2	2008	143	1	0	-	-	0	0	0	1	0	0	0	0	0	0	0	0	0	0	99999	251	3	5	2012	190	70.6	1	0	2	0
/	252	1	1981	2012	1	0	1.71	2	175	2012	0	0	31.423	0	-	99999	252	2	2012	175	1	0	-	-	0	1	0	0	0	0	0	0	0	0	0	0	0	0	99999	252	3	7	2012	175	59.8	1	0	0	1
/	253	1	1965	2012	1	4	1.73	1	-	-	0	1	47.62	0	-	99999	253	2	2011	157.5	1	1	-	-	2	0	0	1	1	2	1	1	0	0	0	0	1	0	99999	253	3	7	2012	160	53.5	1	1	2	0
/	254	1	1972	2012	1	1	1.86	1	165.1	2012	0	1	39.937	1	101	99999	254	2	2012	163	1	1	0	-	2	1	1	1	1	2	0	1	0	3	0	0	0	0	99999	254	3	-	-	-	-	-	-	-	-
/	255	1	1992	2012	1	0	1.7	1	-	-	0	0	20.096	0	-	99999	255	2	2011	174.8	1	0	-	-	0	1	0	1	0	0	0	0	0	0	0	0	0	0	99999	255	3	3	2012	176.9	61.2	1	0	0	1
/	256	1	1950	2012	1	2	1.72	1	-	-	0	1	62.36	0	-	99999	256	2	2012	152	1	3	-	-	2	1	1	9	3	-	-	0	0	0	0	0	0	0	99999	256	3	6	2012	152	51.4	1	3	2	1
/	257	1	1968	2012	1	1	1.8	1	-	-	9	0	44.59	1	96	99999	257	2	2012	143.7	9	0	-	-	-	9	-	9	0	0	-	9	9	9	9	9	9	9	99999	257	3	-	-	-	-	9	-	2	9
/	258	1	1960	2012	1	0	1.61	2	-	-	1	1	51.817	0	-	99999	258	2	-	-	1	3	-	-	2	1	1	9	3	-	-	1	2	1	0	0	0	0	99999	258	3	7	2012	110	42.4	1	3	0	1
/	259	1	1966	2012	1	0	1.55	2	150	2010	0	0	46.28	0	-	99999	259	2	2010	146.3	1	0	-	-	2	1	0	1	0	3	0	1	2	2	0	0	0	0	99999	259	3	5	2012	147	61.2	1	0	2	1
/	260	1	1978	2012	1	3	1.78	2	164	2000	1	0	33.883	0	-	99999	260	2	2007	150	1	0	-	-	0	1	1	0	0	0	0	1	0	0	0	0	0	0	99999	260	3	5	2012	140	44.2	1	0	0	1
/	261	1	1965	2012	1	4	1.9	1	152	2011	0	0	47.376	0	-	99999	261	2	2011	150	1	0	-	-	2	1	0	0	0	1	0	0	0	0	0	0	0	0	99999	261	3	7	2012	152	42.1	1	0	2	1
/	262	1	1972	2012	1	1	1.58	2	-	-	0	0	40.56	1	100	99999	262	2	2011	132.8	1	0	-	-	2	1	0	1	0	3	0	1	0	0	0	0	0	0	99999	262	3	7	2012	131.2	52.6	1	0	2	0
/	263	1	1983	2012	2	1	1.74	2	190	2011	0	0	29	1	120	99999	263	2	2012	173	1	0	-	-	2	1	1	1	0	3	0	0	0	0	0	0	0	0	99999	263	3	10	2012	181	59.8	1	0	2	1
/	264	1	1957	2012	1	0	1.64	2	119.5	2001	1	1	55.779	0	-	99999	264	2	2007	108	1	2	6	-	2	1	0	1	2	2	0	0	0	0	0	0	0	0	99999	264	3	5	2012	101	37.6	1	2	2	1
/	265	1	1980	2012	1	0	1.69	2	130	2010	0	0	32.249	0	-	99999	265	2	2010	127.8	1	0	-	-	2	0	0	0	0	1	0	1	0	0	0	0	0	0	99999	265	3	8	2011	124	43.4	1	0	2	0
/	266	1	1979	2012	1	0	1.73	2	-	-	0	0	33.187	0	-	99999	266	2	2012	128	1	0	-	-	0	1	1	1	0	0	1	0	0	0	0	0	0	0	99999	266	3	-	-	-	-	-	-	-	-
/	267	1	1980	2016	1	0	1.68	2	126	2016	1	1	36.085	0	-	99999	267	2	2016	124.5	1	2	0	-	2	1	1	1	2	2	1	1	0	2	0	0	0	0	99999	267	3	5	2016	126.6	44.9	1	2	2	1
/	268	1	1952	2012	2	1	1.73	1	137	2012	0	0	60.525	1	110	99999	268	2	2012	132	1	0	-	-	2	1	0	1	0	3	0	1	0	2	0	1	0	0	99999	268	3	5	2012	133	44.4	1	0	2	1
/	269	1	1970	2012	2	0	1.76	1	160	2012	0	0	41.888	0	-	99999	269	2	2012	160	1	0	-	-	2	0	0	0	0	1	0	1	0	0	0	0	1	0	99999	269	3	-	-	-	-	-	-	-	-
/	270	1	1961	2012	1	0	1.62	2	113	2009	0	1	51.099	0	-	99999	270	2	2011	108	1	2	2	-	2	1	0	1	2	3	0	0	0	0	0	0	0	0	99999	270	3	6	2012	107.2	40.8	1	2	2	1
/	271	1	1964	2012	1	3	1.82	1	195	2009	0	1	48.806	0	-	99999	271	2	2012	180	1	2	-	-	2	1	0	1	2	3	0	1	0	2	0	0	0	0	99999	271	3	-	-	-	-	-	-	-	-
/	272	1	1978	2012	1	0	1.85	1	156	2010	0	1	34.386	0	-	99999	272	2	2010	156	1	2	3	-	2	0	0	1	2	3	0	0	0	0	0	0	0	0	99999	272	3	12	2011	145	42.4	1	1	2	0
/	273	1	1975	2012	1	0	1.7	2	127.5	2012	0	0	37.904	0	-	99999	273	2	2011	120	1	0	-	-	0	0	0	0	0	0	0	0	0	0	0	0	0	0	99999	273	3	10	2012	130.6	45.2	1	0	0	0
/	274	1	1986	2012	1	1	1.76	2	177.1	2012	0	0	26.066	1	108	99999	274	2	2011	174	1	0	-	-	0	1	0	0	0	0	0	1	0	2	0	0	0	0	99999	274	3	10	2012	177	57.1	1	0	0	1
/	275	1	1974	2013	1	0	1.78	1	196	2008	0	0	38.721	0	-	99999	275	2	2011	183	1	0	-	-	0	1	0	0	0	0	0	0	0	0	0	0	0	0	99999	275	3	4	2012	193	60.9	1	0	0	1
/	276	1	1992	2013	3	0	1.76	2	136	2010	0	0	20.809	0	-	99999	276	2	2011	127	1	0	-	-	0	0	0	1	0	0	0	1	2	2	0	0	0	0	99999	276	3	11	2012	134.9	43.5	1	0	0	0
/	277	1	1973	2013	1	0	1.6	2	116.8	2011	0	0	39.622	0	-	99999	277	2	2011	116.8	1	0	-	-	2	1	0	1	0	3	0	0	0	0	0	0	0	0	99999	277	3	10	2012	121	47.3	1	0	2	1
/	278	1	1985	2013	1	1	1.75	2	160	2012	0	0	27.356	1	150	99999	278	2	2012	160	1	0	-	-	2	1	0	1	0	2	0	1	2	2	0	0	0	0	99999	278	3	11	2012	167.5	54.7	1	0	2	1
/	279	1	1954	2013	2	1	1.57	2	130	2011	0	0	58.09	1	99	99999	279	2	2011	129.9	1	0	-	-	2	1	0	1	0	3	1	1	0	0	0	0	1	0	99999	279	3	10	2012	130	52.7	1	0	2	1
/	280	1	1986	2013	1	0	1.71	2	143	2011	0	0	26.69	0	-	99999	280	2	2012	141	1	0	-	-	0	0	0	0	0	0	0	1	0	2	0	0	0	0	99999	280	3	10	2012	143	48.9	1	0	0	0
/	281	1	1976	2013	1	1	1.6	2	150.4	2011	0	0	36.678	1	100	99999	281	2	2011	150	1	0	-	-	2	1	0	0	0	1	0	0	0	0	0	0	0	0	99999	281	3	7	2012	148.7	58.1	1	0	2	1
/	282	1	1950	2013	2	2	1.47	2	118	2007	0	1	62.8	0	-	99999	282	2	2011	110	1	3	11	6	2	1	0	1	3	2	0	0	0	0	0	0	0	0	99999	282	3	10	2012	112	51.8	1	3	2	1
/	283	1	1954	2013	1	1	1.53	2	161.5	2008	0	0	59.066	1	112	99999	283	2	2008	161.5	1	0	-	-	2	1	0	1	0	2	0	0	0	0	0	0	0	0	99999	283	3	9	2012	144.6	61.8	1	0	2	1
/	284	1	1960	2013	1	0	1.68	2	136.5	2008	0	0	52.345	0	-	99999	284	2	2008	136.5	1	0	-	-	2	1	0	1	0	2	0	1	0	2	0	0	0	0	99999	284	3	10	2012	138	48.9	1	0	2	1
/	285	1	1963	2013	3	0	1.78	1	127	2011	0	0	49.2	0	-	99999	285	2	2011	127	1	0	-	-	2	1	1	1	0	3	1	0	0	0	0	0	0	0	99999	285	3	12	2012	127.8	40.3	1	0	2	1
/	286	1	1977	2013	1	0	1.74	2	107.7	2011	0	1	36.134	0	-	99999	286	2	2011	107.7	1	1	2	-	2	1	0	1	1	3	0	0	0	0	0	0	0	0	99999	286	3	12	2012	115.5	38.1	1	2	2	1
/	287	1	1983	2013	2	1	1.82	1	244	2012	0	0	29.614	1	210	99999	287	2	2012	244	1	0	-	-	2	0	0	0	0	1	0	0	0	0	0	0	0	0	99999	287	3	9	2012	244	73.7	1	0	2	0
/	288	1	1968	2013	1	1	1.67	2	215.8	2011	0	0	45.091	1	120	99999	288	2	2011	211	1	0	-	-	2	1	0	1	0	3	1	1	2	0	0	0	1	0	99999	288	3	12	2012	174.5	62.6	1	0	2	1
/	289	1	1980	2013	1	1	1.64	2	141	2011	0	0	32.763	1	97	99999	289	2	2012	126	1	0	-	-	2	0	0	1	0	1	0	1	0	0	0	0	1	0	99999	289	3	1	2013	126	46.8	1	0	2	0
/	290	1	1977	2013	2	4	1.9	1	-	-	9	0	36.156	0	-	99999	290	2	2012	213.5	0	0	-	-	0	0	0	9	0	0	-	9	9	9	9	9	9	9	99999	290	3	-	-	213.5	59.1	1	0	0	1
/	291	1	1965	2013	1	0	1.63	2	138	2009	0	0	48.101	0	-	99999	291	2	2009	136	1	0	-	-	2	1	1	1	0	2	1	1	0	2	0	0	0	0	99999	291	3	12	2012	142.2	53.5	1	0	2	1
/	292	1	1963	2013	1	0	1.6	2	136	2012	0	0	49.795	0	-	99999	292	2	2012	136	1	0	-	-	2	1	1	1	0	2	0	0	0	0	0	0	0	0	99999	292	3	2	2013	136	53.1	1	0	2	1
/	293	1	1959	2013	1	1	1.72	1	214	2010	0	0	53.901	1	140	99999	293	2	2012	199	1	0	-	-	2	1	0	1	0	3	0	1	0	3	0	0	0	0	99999	293	3	1	2013	198.9	67.2	1	0	2	1
/	294	1	1972	2013	1	3	1.74	2	140	2012	0	0	41.042	0	-	99999	294	2	2012	139	1	0	-	-	2	1	0	1	0	3	0	0	0	0	0	0	0	0	99999	294	3	11	2012	132.9	43.9	1	0	2	1
/	295	1	1973	2013	1	3	1.68	2	129.3	2012	0	0	39.507	0	-	99999	295	2	2011	121.3	1	0	-	-	0	1	0	0	0	0	0	1	0	2	0	0	0	0	99999	295	3	12	2012	129.6	45.9	1	0	0	1
/	296	1	1957	2013	2	4	1.68	2	121.2	2012	0	0	55.989	0	-	99999	296	2	2011	120	1	0	-	-	2	1	1	1	0	2	1	0	0	0	0	0	0	0	99999	296	3	2	2013	112.4	39.8	1	0	2	1
/	297	1	1970	2013	1	0	1.8	1	176.3	2012	0	0	42.54	0	-	99999	297	2	2012	165	1	0	-	-	2	1	0	1	0	3	0	1	0	0	0	0	1	0	99999	297	3	2	2013	180.7	55.8	1	0	2	1
/	298	1	1954	2013	1	0	1.56	2	132	2012	0	0	59.211	0	-	99999	298	2	2012	130.8	1	0	-	-	2	1	1	1	0	2	1	1	2	0	0	0	0	0	99999	298	3	2	2013	131.2	53.9	1	0	2	1
/	299	1	1980	2013	3	0	1.69	2	170	2009	0	0	32.887	0	-	99999	299	2	2011	157.8	1	0	-	-	2	1	1	1	0	2	1	0	0	0	0	0	0	0	99999	299	3	2	2013	155.6	54.5	1	0	2	1
/	300	1	1970	2013	2	0	1.68	2	158	2011	0	0	43.241	0	-	99999	300	2	2011	157.6	1	0	-	-	2	1	0	1	0	2	0	0	0	0	0	0	0	0	99999	300	3	3	2013	159.9	56.7	1	0	2	1
/	301	1	1982	2013	1	0	1.65	2	137	2012	0	0	31.397	0	-	99999	301	2	2012	135.4	1	0	-	-	0	1	0	1	0	0	0	0	0	0	0	0	0	0	99999	301	3	3	2013	130	47.8	1	0	0	1
/	302	1	1982	2013	1	0	1.63	2	122	2008	0	0	31.101	0	-	99999	302	2	2012	114.8	1	0	-	-	2	1	0	1	0	2	0	0	0	0	0	0	0	0	99999	302	3	4	2013	119.2	44.9	1	0	2	1
/	303	1	1953	2013	1	0	1.72	1	156.3	2012	0	0	60.162	0	-	99999	303	2	2012	149	1	0	-	-	2	1	1	1	0	3	1	0	0	0	0	0	0	0	99999	303	3	1	2013	162.8	55	1	0	2	1
/	304	1	1967	2013	1	4	1.74	2	159	2010	0	1	45.882	0	-	99999	304	2	2010	148.6	1	2	6	-	2	1	1	1	2	2	0	0	0	0	0	0	0	0	99999	304	3	2	2013	156	51.5	1	2	2	1
/	305	1	1962	2013	1	0	1.59	2	142	2010	0	0	50.647	0	-	99999	305	2	2012	139	1	0	-	-	0	1	0	1	0	0	0	1	0	0	0	0	1	0	99999	305	3	2	2013	131.4	52	1	0	0	1
/	306	1	1955	2013	1	1	1.63	2	135.8	2012	0	1	57.567	1	95	99999	306	2	2011	135.8	1	1	2	-	0	1	0	0	1	0	0	0	0	0	0	0	0	0	99999	306	3	2	2013	135	50.8	1	2	0	1
/	307	1	1988	2013	2	1	1.63	2	166.3	2011	0	0	24.89	1	110	99999	307	2	2011	166.3	1	0	-	-	0	0	0	1	0	0	0	1	2	2	0	0	0	0	99999	307	3	1	2013	169	63.6	1	0	2	0
/	308	1	1965	2013	1	4	1.65	2	148	2012	0	0	47.942	0	-	99999	308	2	2012	135.2	1	0	-	-	2	0	0	1	0	3	0	1	2	0	0	0	0	0	99999	308	3	4	2013	128.9	47.3	1	0	2	0
/	309	1	1957	2013	1	0	1.69	1	140	2011	0	1	55.608	0	-	99999	309	2	2011	135.1	1	3	22	22	2	1	0	1	3	3	0	0	0	0	0	0	0	0	99999	309	3	4	2013	133	46.6	1	3	2	1
/	310	1	1970	2013	1	1	1.7	2	126	-	0	0	43.142	1	80	99999	310	2	2012	119.3	1	0	-	-	0	1	0	1	0	0	1	1	3	0	0	0	1	0	99999	310	3	8	2013	116.2	40.2	1	0	0	1
/	311	1	1975	2013	1	0	1.6	2	128	2012	0	1	38.068	0	-	99999	311	2	2012	122.6	1	2	1	-	2	0	0	1	2	2	0	1	0	1	0	0	0	0	99999	311	3	4	2013	128	50	1	2	2	0
/	312	1	1974	2013	1	0	1.91	1	176.4	2012	0	0	39.016	0	-	99999	312	2	2012	164.4	1	0	-	-	2	1	0	0	0	1	0	0	0	0	0	0	0	0	99999	312	3	4	2013	170.7	46.8	1	0	2	1
/	313	1	1967	2013	1	0	1.58	2	127	2010	0	0	46.493	0	-	99999	313	2	2012	110.8	1	0	-	-	2	0	0	0	0	1	0	0	0	0	0	0	0	0	99999	313	3	5	2013	113.2	45.3	1	0	2	1
/	314	1	1971	2013	2	4	1.69	2	128	2011	0	0	41.707	0	-	99999	314	2	2012	127	1	0	-	-	2	0	1	1	0	3	1	0	0	0	0	0	0	0	99999	314	3	4	2013	127	44.5	1	0	2	0
/	315	1	1970	2013	1	0	1.62	2	110	2011	0	0	43.474	0	-	99999	315	2	2011	107	1	0	-	-	0	1	1	1	0	0	1	0	0	0	0	0	0	0	99999	315	3	4	2012	111	42.3	1	0	0	1
/	316	1	1978	2013	1	1	1.9	1	150	2012	0	0	35.063	1	-	99999	316	2	2012	149	1	0	-	-	2	0	0	1	0	3	0	0	0	0	0	0	0	0	99999	316	3	6	2013	149.4	41.4	1	0	2	0
/	317	1	1947	2013	2	1	1.72	1	181	2012	1	1	66.318	1	175	99999	317	2	2012	181	1	3	16	6	2	1	1	1	3	3	0	1	0	0	0	0	0	0	99999	317	3	2	2013	181	61.2	1	3	2	1
/	318	1	1973	2013	3	0	1.68	2	131	2010	1	0	40.636	0	-	99999	318	2	2012	117.8	1	0	-	-	0	0	0	0	0	0	0	1	0	0	0	0	0	0	99999	318	3	4	2013	121	42.9	1	0	0	0
/	319	1	1971	2013	1	1	1.72	2	187	2012	0	0	42.364	1	132	99999	319	2	2012	187	1	0	-	-	0	1	0	0	0	0	0	0	0	0	0	0	0	0	99999	319	3	6	2013	192	64.9	1	0	0	1
/	320	1	1996	2013	1	4	1.59	2	159.2	2011	0	0	17.461	0	-	99999	320	2	2012	152.6	1	0	-	-	2	1	0	1	0	1	0	0	0	0	0	0	0	0	99999	320	3	7	2013	165.9	65.6	1	0	2	1
/	321	1	1961	2013	2	4	1.46	2	138	2012	0	1	52.732	0	-	99999	321	2	2012	138	1	2	-	-	2	1	0	1	2	3	0	1	1	0	0	0	0	0	99999	321	3	10	2012	134	62.9	1	2	2	0
/	322	1	1972	2013	1	3	1.58	2	127	2011	0	1	41.603	0	-	99999	322	2	2013	119	1	2	-	-	2	1	0	1	2	2	0	1	0	3	0	0	1	0	99999	322	3	7	2013	121	48.5	1	2	2	1
/	323	1	1969	2013	1	1	1.65	2	132	2012	0	0	44.762	1	95	99999	323	2	2012	132	1	0	-	-	2	1	1	1	0	3	1	0	0	0	0	0	0	0	99999	323	3	6	2013	141	51.8	1	0	2	1
/	324	1	1982	2013	1	0	1.68	2	136	2012	0	0	30.893	0	-	99999	324	2	2012	136	1	0	-	-	2	1	1	1	0	3	1	1	0	2	0	0	0	0	99999	324	3	7	2013	136.9	48.5	1	0	2	1
/	325	1	1968	2013	3	1	1.59	2	138	2012	0	0	44.942	1	76	99999	325	2	2012	142	1	0	-	-	2	1	0	1	0	2	0	1	0	3	0	0	0	0	99999	325	3	7	2013	138	54.6	1	0	2	1
/	326	1	1964	2013	1	1	1.6	2	130	2012	0	0	49.235	1	89	99999	326	2	2012	130	1	0	-	-	0	1	0	1	0	0	0	0	0	0	0	0	0	0	99999	326	3	7	2013	130	50.8	1	0	0	1
/	327	1	1953	2013	1	0	1.6	2	106	2012	0	1	59.844	0	-	99999	327	2	2012	104	1	3	11	11	2	0	0	1	3	3	0	1	2	1	0	0	0	0	99999	327	3	7	2013	107.9	42.1	1	3	2	0
/	328	1	1967	2013	1	1	1.67	2	135	2003	0	1	46.688	1	84	99999	328	2	2012	115	1	3	11	11	2	1	0	1	3	2	0	0	0	0	0	0	0	0	99999	328	3	6	2013	115	41.2	1	3	2	1
/	329	1	1978	2013	1	1	1.63	2	175	2006	0	0	34.888	1	93	99999	329	2	2013	159	1	0	-	-	0	1	0	0	0	0	0	0	0	0	0	0	0	0	99999	329	3	8	2013	161.7	60.9	1	0	0	1
/	330	1	1960	2013	1	0	1.68	2	145	2011	0	0	53.819	0	-	99999	330	2	2010	144.9	1	0	-	-	2	1	0	1	0	2	0	0	0	0	0	0	0	0	99999	330	3	8	2011	138	48.9	1	0	2	1
/	331	1	1977	2013	2	4	1.63	2	127	1999	0	0	36.433	0	-	99999	331	2	2012	117.6	1	0	-	-	0	1	0	0	0	0	0	1	2	2	0	0	0	0	99999	331	3	8	2013	121.7	45.8	1	0	0	1
/	332	1	1969	2013	1	0	1.72	2	145	2007	0	1	44.597	0	-	99999	332	2	2012	128	1	2	19	-	2	1	0	1	2	1	0	1	2	2	0	0	0	0	99999	332	3	7	2013	128	43.3	1	2	2	1
/	333	1	1981	2013	1	1	1.68	2	133	2012	0	0	32.384	1	85	99999	333	2	2011	132.8	1	0	-	-	2	0	0	0	0	1	0	0	0	0	0	0	0	0	99999	333	3	8	2013	138.6	49.1	1	0	2	0
/	334	1	1958	2013	2	0	1.64	2	159.8	2012	0	1	54.978	0	-	99999	334	2	2012	159.8	1	3	18	18	2	1	0	1	3	1	0	1	1	0	0	0	0	0	99999	334	3	4	2013	159.8	59.4	1	3	2	1
/	335	1	1960	2013	1	0	1.69	2	142	2010	0	1	53.076	0	-	99999	335	2	2011	142	1	3	13	13	2	1	0	1	3	3	0	1	2	0	0	0	0	0	99999	335	3	7	2013	134.9	47.2	1	3	2	1
/	336	1	1971	2013	1	3	1.7	2	134	2012	0	0	42.362	0	-	99999	336	2	2012	134	1	0	-	-	0	1	1	1	0	0	1	1	2	0	0	0	0	0	99999	336	3	8	2013	150.7	52.1	1	0	0	1
/	337	1	1960	2013	2	0	1.7	2	130.2	2008	0	0	53.065	0	-	99999	337	2	2008	130.2	1	0	-	-	2	1	0	1	0	2	0	0	0	0	0	0	0	0	99999	337	3	8	2013	137	47.4	1	0	2	1
/	338	1	1965	2013	1	0	1.81	1	127.5	2011	0	0	48.274	0	-	99999	338	2	2012	121.2	1	0	-	-	2	1	0	1	0	3	1	1	0	3	0	0	0	0	99999	338	3	8	2013	127.6	38.9	1	0	2	1
/	339	1	1959	2013	1	0	1.57	2	107	2012	0	0	54.384	0	-	99999	339	2	2012	109	1	0	-	-	2	0	0	1	0	2	0	0	0	0	0	0	0	0	99999	339	3	4	2013	105.7	42.9	1	0	2	0
/	340	1	1975	2013	3	0	1.72	1	152	2012	0	1	37.94	0	-	99999	340	2	2012	151.3	1	1	1	-	2	1	0	0	1	1	0	1	0	0	0	0	1	0	99999	340	3	7	2013	151	51	1	2	2	1
/	341	1	1949	2013	2	0	1.78	1	173	2012	0	0	64.241	0	-	99999	341	2	2012	173	1	0	-	-	2	1	0	1	0	1	0	0	0	0	0	0	0	0	99999	341	3	8	2013	173	54.6	1	0	2	1
/	342	1	1965	2013	1	1	1.62	2	124	2012	0	0	48.529	1	82	99999	342	2	2012	122.9	1	0	-	-	2	1	1	1	0	3	0	1	2	1	0	0	0	0	99999	342	3	7	2013	124	47.2	1	0	2	1
/	343	1	1957	2013	1	1	1.65	2	130	2010	0	1	56.356	1	90	99999	343	2	2010	130	1	1	5	-	2	1	0	1	1	3	0	1	0	0	0	0	1	0	99999	343	3	7	2013	131	48.1	1	1	2	1
/	344	1	1969	2013	1	0	1.85	1	186	2010	0	0	43.964	0	-	99999	344	2	2012	185.9	1	0	-	-	2	1	0	0	0	1	0	0	0	0	0	0	0	0	99999	344	3	8	2013	186.3	54.4	1	0	2	1
/	345	1	1958	2013	2	0	1.65	2	167	2011	0	1	55.345	0	-	99999	345	2	2012	158.2	1	3	-	-	2	1	0	1	3	3	0	1	0	1	0	0	0	0	99999	345	3	8	2013	158.2	58.1	1	3	2	1
/	346	1	1994	2013	1	4	1.7	2	172.7	2012	0	0	19.238	0	-	99999	346	2	2011	172.7	1	0	-	-	0	1	0	0	0	0	0	0	0	0	0	0	0	0	99999	346	3	7	2012	173	59.9	1	0	0	1
/	347	1	1978	2013	1	4	1.62	2	125	2012	0	0	35.299	0	-	99999	347	2	2012	125	1	0	-	-	2	1	0	1	0	2	0	0	0	0	0	0	0	0	99999	347	3	8	2013	126.7	48.3	1	0	2	1
/	348	1	1977	2013	2	0	1.61	2	125	2013	0	0	36.274	0	-	99999	348	2	2013	128.4	1	0	-	-	2	0	0	1	0	3	0	0	0	0	0	0	0	0	99999	348	3	8	2013	128.4	49.5	1	0	2	0
/	349	1	1988	2013	1	1	1.68	2	141	-	0	0	25.363	1	83	99999	349	2	2012	137.3	1	0	-	-	2	0	0	1	0	2	0	1	0	2	0	0	0	0	99999	349	3	10	2013	132.5	46.9	1	0	2	0
/	350	1	1961	2014	1	4	1.78	1	125	2010	0	0	52.57	0	-	99999	350	2	2012	120.2	1	0	-	-	2	1	0	1	0	3	0	0	0	0	0	0	0	0	99999	350	3	10	2013	122.7	38.7	1	0	2	1
/	351	1	1951	2014	2	1	1.74	2	144.7	2011	0	1	62.984	1	96	99999	351	2	2012	130.6	1	3	12	10	2	1	0	1	3	2	0	1	2	0	0	0	1	0	99999	351	3	11	2013	134.5	44.4	1	3	2	1
/	352	1	1955	2014	1	0	1.57	2	120	2009	0	1	58.762	0	-	99999	352	2	2009	120	1	2	5	-	2	1	0	1	2	2	0	1	2	0	0	0	0	0	99999	352	3	6	2011	124.3	50.4	1	2	2	1
/	353	1	1957	2014	1	0	1.6	2	134	2012	0	0	56.849	0	-	99999	353	2	2012	134	1	0	-	-	2	1	0	1	0	2	0	0	0	0	0	0	0	0	99999	353	3	12	2013	129.2	50.5	1	0	2	1
/	354	1	1977	2014	1	0	1.74	2	127.5	2012	0	0	36.216	0	-	99999	354	2	2013	127.5	1	0	-	-	2	1	0	1	0	2	0	0	0	0	0	0	0	0	99999	354	3	3	2013	127.5	42.1	1	0	2	1
/	355	1	1963	2014	1	1	1.6	2	122	2013	0	0	50.159	1	109	99999	355	2	2013	122	1	0	-	-	2	1	1	1	0	1	1	1	2	0	0	0	0	0	99999	355	3	6	2013	122	47.7	1	0	2	1
/	356	1	1950	2014	1	0	1.66	2	120	2009	0	1	63.595	0	-	99999	356	2	2011	117.4	1	3	4	4	2	1	0	1	3	3	0	1	0	0	0	0	1	0	99999	356	3	7	2013	113.1	41	1	3	2	1
/	357	1	1965	2014	1	1	1.78	1	120	2013	0	1	48.948	1	71.2	99999	357	2	2013	120	1	3	7	4	2	1	0	1	3	2	1	0	0	0	0	0	0	0	99999	357	3	12	2013	120	37.9	1	3	2	1
/	358	1	1972	2014	1	0	1.74	2	136	2012	0	1	42.113	0	-	99999	358	2	2012	128	1	3	-	-	2	0	0	1	3	2	0	0	0	0	0	0	0	0	99999	358	3	12	2013	124.5	41.1	1	3	2	0
/	359	1	1950	2014	1	2	1.56	2	170	2012	0	1	63.792	0	-	99999	359	2	2012	170	1	2	-	-	2	1	1	1	2	2	0	0	0	0	0	0	0	0	99999	359	3	9	2012	165.9	68.2	1	2	2	1
/	360	1	1954	2014	2	0	1.68	2	189.9	2013	0	1	59.838	0	-	99999	360	2	2013	189.9	1	2	-	-	2	1	1	1	2	3	1	1	2	2	0	0	1	0	99999	360	3	10	2013	189.9	67.3	1	2	2	1
/	361	1	1984	2014	2	0	1.67	2	123	2013	0	0	30.195	0	-	99999	361	2	2013	123	1	0	-	-	0	1	0	0	0	0	0	0	0	0	0	0	0	0	99999	361	3	12	2013	123	44.1	1	0	0	1
/	362	1	1978	2014	1	0	1.76	1	156	2012	0	0	36.011	0	-	99999	362	2	2012	155.7	1	0	-	-	2	1	0	1	0	3	0	1	3	3	0	0	1	0	99999	362	3	8	2013	161	52	1	0	2	1
/	363	1	1954	2014	1	1	1.74	2	152.5	2007	0	0	60.101	1	105	99999	363	2	2012	145	1	0	-	-	2	1	0	1	0	3	0	1	0	0	0	0	0	0	99999	363	3	11	2013	155.1	51.2	1	0	2	1
/	364	1	1967	2014	2	1	1.65	2	160	-	0	0	46.258	1	140	99999	364	2	2012	157	1	0	-	-	2	1	0	0	0	1	0	1	2	0	0	0	0	0	99999	364	3	12	2013	156.6	57.5	1	0	2	1
/	365	1	1976	2014	1	1	1.71	2	151.4	2013	0	0	37.386	1	90	99999	365	2	2012	147	1	0	-	-	2	1	1	1	0	2	1	1	0	0	0	0	0	0	99999	365	3	1	2014	149.7	51.2	1	0	2	1
/	366	1	1971	2014	1	0	1.67	2	122	2000	0	0	43.115	0	-	99999	366	2	2012	118	1	0	-	-	0	1	0	0	0	0	0	0	0	0	0	0	0	0	99999	366	3	1	2014	115.5	41.4	1	0	0	1
/	367	1	1954	2014	2	0	1.58	2	145	2012	0	0	59.923	0	-	99999	367	2	2013	136	1	0	-	-	2	1	1	1	0	2	1	1	0	0	0	0	0	0	99999	367	3	3	2014	140.7	56.4	1	0	2	1
/	368	1	1977	2014	1	1	1.86	1	200	2010	0	1	36.756	1	177	99999	368	2	2014	195	1	2	4	-	2	0	0	1	2	2	0	0	0	0	0	0	0	0	99999	368	3	-	-	-	-	-	-	-	-
/	369	1	1973	2014	1	0	1.8	1	-	-	1	0	40.745	0	-	99999	369	2	2011	123	0	0	-	-	0	0	0	0	0	0	0	1	0	0	0	2	0	0	99999	369	3	3	2012	161	49.7	1	0	0	0
/	370	1	1989	2014	1	1	1.78	1	192	2012	0	0	24.827	1	90	99999	370	2	2012	192	1	0	-	-	0	1	0	1	0	0	0	1	0	1	0	0	0	0	99999	370	3	12	2013	126.4	39.9	1	0	0	1
/	371	1	1960	2014	1	0	1.71	2	140	2004	1	0	53.72	0	-	99999	371	2	2012	129	1	0	-	-	2	1	1	1	0	3	1	1	0	3	0	0	0	0	99999	371	3	3	2014	138	47.2	1	0	2	1
/	372	1	1974	2014	2	0	1.78	1	156	2012	0	0	39.685	0	-	99999	372	2	2012	156	1	0	-	-	2	0	0	1	0	3	0	1	2	0	0	0	0	0	99999	372	3	2	2014	156	49.2	1	0	2	0
/	373	1	1974	2014	1	1	1.85	1	156	2013	0	0	39.551	1	102	99999	373	2	2013	154.6	1	0	-	-	2	0	0	1	0	3	0	0	0	0	0	0	0	0	99999	373	3	8	2013	155.6	45.5	1	0	2	0
/	374	1	1975	2014	3	0	1.57	2	163	2013	0	0	38.726	0	-	99999	374	2	2013	158	1	0	-	-	2	1	0	1	0	3	0	1	2	0	0	0	0	0	99999	374	3	2	2014	161.9	65.7	1	0	2	1
/	375	1	1974	2014	2	1	1.81	2	231	2003	0	0	40.123	1	180	99999	375	2	2013	201	1	0	-	-	0	1	0	1	0	0	0	0	0	0	0	0	0	0	99999	375	3	3	2014	204	62.3	1	0	0	1
/	376	1	1952	2014	3	0	1.63	2	125	2012	0	1	61.616	0	-	99999	376	2	2012	125	1	2	8	-	2	1	0	1	2	3	0	1	0	3	0	0	1	1	99999	376	3	3	2014	120.5	45.4	1	2	2	1
/	377	1	1970	2014	2	0	1.82	1	199.7	2012	0	0	43.863	0	-	99999	377	2	2012	197.2	1	0	-	-	2	1	0	1	0	3	0	0	0	0	0	0	0	0	99999	377	3	3	2014	193.6	58.4	1	0	2	1
/	378	1	1965	2014	2	1	1.89	2	211	2012	1	0	48.545	1	148	99999	378	2	2012	211	1	0	-	-	2	1	0	1	0	2	0	1	0	0	0	0	0	0	99999	378	3	9	2012	211	59.1	1	0	2	1
/	379	1	1974	2014	2	1	1.73	1	167	2007	0	1	40.016	1	113	99999	379	2	2007	167	0	0	-	-	0	0	0	0	0	0	0	0	0	0	0	0	0	0	99999	379	3	5	2007	213	71.2	1	1	2	1
/	380	1	1956	2014	1	0	1.61	2	123.7	2013	0	0	57.482	0	-	99999	380	2	2012	122	1	0	-	-	2	1	1	1	0	2	0	1	0	3	0	0	0	0	99999	380	3	3	2014	121.6	46.9	1	0	2	1
/	381	1	1988	2014	1	1	1.79	1	176.1	2012	0	0	26.365	1	98	99999	381	2	2012	176.1	1	0	-	-	2	1	0	0	0	1	0	0	0	0	0	0	0	0	99999	381	3	3	2014	186.2	58.1	1	0	2	1
/	382	1	1976	2014	1	0	1.78	2	140	2012	0	0	37.988	0	-	99999	382	2	2012	137.9	1	0	-	-	2	0	0	1	0	2	1	1	0	3	0	0	0	0	99999	382	3	3	2014	135.1	42.6	1	0	2	1
/	383	1	1959	2014	1	3	1.58	2	123	2013	0	1	55.222	0	-	99999	383	2	2013	123	1	3	14	14	2	0	0	1	3	2	0	0	0	0	0	0	0	0	99999	383	3	3	2014	116.3	46.6	1	3	2	0
/	384	1	1956	2014	2	1	1.65	2	185.1	2012	0	1	58.373	1	132	99999	384	2	2012	185.1	1	3	10	10	2	1	0	1	3	3	0	0	0	0	0	0	0	0	99999	384	3	7	2013	189.2	69.5	1	3	2	1
/	385	1	1968	2014	1	1	1.72	2	158	2008	1	0	45.862	1	115	99999	385	2	2011	148	1	0	-	-	2	0	0	1	0	3	1	0	0	0	0	0	0	0	99999	385	3	4	2014	159.4	53.9	1	0	2	0
/	386	1	1971	2014	2	0	1.66	2	136.6	2012	0	1	43.521	0	-	99999	386	2	2012	135.6	1	0	-	-	0	1	0	1	0	0	1	0	0	0	0	0	0	0	99999	386	3	8	2013	142.6	51.7	1	1	0	1
/	387	1	1979	2014	1	4	1.62	2	140	2013	0	1	34.693	0	-	99999	387	2	2012	139	1	2	2	-	2	0	0	1	2	1	0	1	0	0	0	0	0	0	99999	387	3	1	2014	135.8	51.7	1	2	2	0
/	388	1	1972	2014	1	3	1.62	2	145	2011	0	0	41.706	0	-	99999	388	2	2012	139	1	0	-	-	2	1	0	1	0	3	0	1	0	3	0	0	0	0	99999	388	3	12	2013	137.8	52.5	1	0	2	1
/	389	1	1968	2014	1	0	1.58	2	113	2012	0	0	46.526	0	-	99999	389	2	2012	113	1	0	-	-	2	1	0	1	0	2	0	0	0	0	0	0	0	0	99999	389	3	4	2014	110	44.1	1	0	2	1
/	390	1	1980	2014	2	1	1.86	1	275.2	2013	0	0	33.857	1	190	99999	390	2	2013	275.2	1	0	-	-	2	1	0	0	0	1	0	0	0	0	0	0	0	0	99999	390	3	9	2013	275.2	79.5	1	0	2	1
/	391	1	1969	2014	1	1	1.6	2	119	2013	0	0	44.896	1	81	99999	391	2	2013	117.9	1	0	-	-	2	1	0	1	0	2	0	1	2	3	0	0	1	0	99999	391	3	3	2014	120.8	47.2	1	0	2	1
/	392	1	1951	2014	2	1	1.65	1	131	2013	0	1	63.142	1	99	99999	392	2	2013	130.3	1	2	14	-	2	1	0	1	2	3	0	1	0	3	0	0	1	0	99999	392	3	3	2014	136.9	50.3	1	2	2	1
/	393	1	1979	2014	1	0	1.64	2	129	2011	0	0	34.726	0	-	99999	393	2	2012	124.6	1	0	-	-	0	1	0	1	0	0	0	1	0	1	0	0	0	0	99999	393	3	10	2014	129.1	48	1	0	0	1
/	394	1	1982	2014	2	1	1.79	2	155	2012	0	0	31.893	1	88	99999	394	2	2013	149.6	1	0	-	-	2	0	0	1	0	3	0	0	0	0	0	0	0	0	99999	394	3	3	2014	143.4	44.8	1	0	2	0
/	395	1	1978	2014	1	0	1.78	1	152.8	2013	0	0	36.247	0	-	99999	395	2	2013	152.8	1	0	-	-	2	0	0	1	0	1	0	0	0	0	0	0	0	0	99999	395	3	6	2014	152.1	48	1	0	0	0
/	396	1	1968	2014	1	0	1.67	2	127.5	2013	0	0	45.909	0	-	99999	396	2	2012	127	1	0	-	-	0	0	1	1	0	0	1	0	0	0	0	0	0	0	99999	396	3	3	2014	129.3	46.4	1	0	0	0
/	397	1	1975	2014	2	4	1.6	2	121.1	2013	0	1	38.734	0	-	99999	397	2	2013	121.1	1	2	2	-	2	1	0	1	2	2	0	0	0	0	0	0	0	0	99999	397	3	2	2014	121.7	47.5	1	2	2	1
/	398	1	1985	2014	2	0	1.65	1	165.5	2013	0	0	29.258	0	-	99999	398	2	2013	165.5	1	0	-	-	2	0	1	1	0	3	1	0	0	0	0	0	0	0	99999	398	3	3	2014	165.2	60.7	1	0	2	0
/	399	1	1983	2014	2	1	1.84	1	197	2013	0	0	30.762	1	170	99999	399	2	2013	197	1	0	-	-	0	1	0	0	0	0	0	1	0	3	0	0	0	0	99999	399	3	5	2014	210	62	0	0	0	0
/	400	1	1967	2014	3	0	1.74	2	117	2007	0	0	46.814	0	-	99999	400	2	2007	117	1	0	-	-	0	1	0	1	0	0	1	0	0	0	0	0	0	0	99999	400	3	5	2014	133.3	44	1	0	2	1
/	401	1	1972	2014	2	0	1.68	2	169.2	2014	0	1	42.059	0	-	99999	401	2	2013	169.2	1	1	1	-	2	1	1	1	1	3	1	0	0	0	0	0	0	0	99999	401	3	5	2014	169.2	59.9	1	1	2	1
/	402	1	1952	2014	2	1	1.78	1	155.2	2012	0	0	61.915	1	130	99999	402	2	2012	155.2	1	0	-	-	2	0	0	1	0	3	0	1	0	0	0	0	0	1	99999	402	3	5	2014	155.4	49	1	0	2	1
/	403	1	1967	2014	1	1	1.83	1	189	2012	0	1	47.142	1	116	99999	403	2	2012	189.3	1	2	5	-	0	1	0	1	2	0	0	0	0	0	0	0	0	0	99999	403	3	10	2013	172.6	51.5	1	2	0	1
/	404	1	1968	2014	2	1	1.84	1	208	2010	0	1	45.737	1	125	99999	404	2	2012	199	1	3	4	-	2	1	0	1	3	3	0	0	0	0	0	0	0	0	99999	404	3	9	2013	206	60.8	1	2	2	1
/	405	1	1986	2014	1	0	1.63	2	176	2014	0	0	28.4	0	-	99999	405	2	2013	176	1	0	-	-	0	0	0	1	0	0	1	1	0	0	1	0	0	0	99999	405	3	4	2014	174.2	65.6	1	0	2	1
/	406	1	1966	2014	2	0	1.7	2	-	-	1	0	48.66	0	-	99999	406	2	2013	128	1	0	-	-	0	0	1	1	0	0	1	1	0	3	0	0	0	0	99999	406	3	6	2014	142.4	49.3	1	0	0	0
/	407	1	1993	2014	1	0	1.65	2	124	2012	0	0	20.841	0	-	99999	407	2	2012	124	1	0	-	-	0	0	0	0	0	0	0	0	0	0	0	0	0	0	99999	407	3	7	2014	143	52.5	0	0	0	0
/	408	1	1962	2014	1	1	1.6	2	160	1997	0	0	52.734	1	107	99999	408	2	2012	144	1	0	-	-	2	1	1	1	0	3	1	1	2	3	0	0	0	0	99999	408	3	12	2013	146.6	57.3	1	0	2	1
/	409	1	1981	2014	1	0	1.75	2	136	2013	0	0	32.896	0	-	99999	409	2	2013	135	1	0	-	-	0	0	0	0	0	0	0	0	0	0	0	0	0	0	99999	409	3	12	2013	136	44.4	1	0	0	0
/	410	1	1984	2014	2	3	1.61	2	161.2	2014	0	0	30.33	0	-	99999	410	2	2013	151.2	1	0	-	-	0	1	0	0	0	0	0	1	2	0	0	0	0	0	99999	410	3	6	2014	159.9	61.7	1	0	0	1
/	411	1	1987	2014	1	0	1.68	2	188	2010	0	0	27.082	0	-	99999	411	2	2012	187.3	1	0	-	-	0	1	0	0	0	0	0	0	0	0	0	0	0	0	99999	411	3	2	2014	188.7	66.9	1	0	0	1
/	412	1	1978	2014	2	1	1.74	2	175	2012	0	0	36.126	1	134	99999	412	2	2012	175	1	0	-	-	2	1	0	1	0	2	0	1	1	0	0	0	0	0	99999	412	3	5	2014	173.1	57.2	1	0	2	1
/	413	1	1973	2014	1	1	1.6	2	101	2012	0	0	41.633	1	-	99999	413	2	2012	110	1	0	-	-	0	1	0	1	0	0	0	0	0	0	0	0	0	0	99999	413	3	7	2014	111.5	43.6	1	0	0	1
/	414	1	1965	2014	2	1	1.76	2	184	2014	0	0	49.334	1	169	99999	414	2	2014	184	1	0	-	-	0	1	1	1	0	0	1	1	3	2	0	0	0	0	99999	414	3	7	2014	183.6	59.3	1	0	0	1
/	415	1	1968	2014	2	1	1.68	2	176	2013	0	1	46.705	1	129	99999	415	2	2013	176	1	1	-	-	0	1	0	1	1	0	0	1	0	0	0	0	0	0	99999	415	3	6	2014	174.1	61.7	1	1	0	1
/	416	1	1977	2014	1	1	1.66	2	126.5	2013	0	0	37.23	1	-	99999	416	2	2013	124	1	0	-	-	0	1	1	1	0	0	1	1	0	3	0	0	0	0	99999	416	3	5	2014	125.4	45.5	1	0	0	1
/	417	1	1975	2014	2	0	1.78	1	-	-	0	0	39.247	0	-	99999	417	2	2013	195	1	0	-	-	0	1	0	0	0	0	0	0	0	0	0	0	0	0	99999	417	3	7	2014	193	60.9	1	0	0	1
/	418	1	1967	2014	1	1	1.68	2	166	2012	0	0	47.373	1	78	99999	418	2	2013	160	1	0	-	-	2	0	0	1	0	2	0	0	0	0	0	0	0	0	99999	418	3	9	2014	155.7	55.2	1	0	2	0
/	419	1	1968	2014	2	0	1.8	1	210	2013	0	0	46.289	0	-	99999	419	2	2013	210	1	0	-	-	2	1	0	1	0	3	0	0	0	0	0	0	0	0	99999	419	3	6	2014	209.8	64.8	1	0	2	1
/	420	1	1966	2014	1	1	1.64	2	165	2010	0	1	48.904	1	88	99999	420	2	2012	162	1	2	5	-	2	1	0	1	2	2	0	0	0	0	0	0	0	0	99999	420	3	4	2014	162	60.2	1	2	2	1
/	421	1	1989	2014	3	0	1.6	2	128.2	2010	0	0	25.452	0	-	99999	421	2	2010	127.6	0	0	-	-	0	0	0	1	0	0	0	1	3	3	0	0	0	0	99999	421	3	6	2011	149	58.2	1	0	0	1
/	422	1	1986	2014	1	0	1.74	2	147	2003	0	0	28.364	0	-	99999	422	2	2013	147	1	0	-	-	2	0	0	0	0	1	0	1	0	1	0	0	0	0	99999	422	3	9	2014	150.7	49.8	1	0	2	1
/	423	1	1958	2014	1	0	1.85	1	193	2005	0	0	56.841	0	-	99999	423	2	2013	180	1	0	-	-	2	1	0	1	0	3	0	0	0	0	0	0	0	0	99999	423	3	5	2014	185.9	54.3	1	0	2	1
/	424	1	1957	2014	2	1	1.86	1	152	2013	0	1	57.471	1	140	99999	424	2	2013	153.4	1	3	3	3	2	1	0	1	3	3	0	1	3	0	0	0	0	0	99999	424	3	5	2014	150.8	43.6	1	3	2	1
/	425	1	1974	2014	1	0	1.63	2	125.6	2013	0	0	40.471	0	-	99999	425	2	2014	141.4	1	0	-	-	2	1	0	1	0	1	0	1	1	0	0	0	0	0	99999	425	3	6	2014	138.1	52	1	0	2	1
/	426	1	1961	2014	1	1	1.65	2	144	2005	1	0	53.523	1	103	99999	426	2	2014	135	1	0	-	-	-	1	0	1	0	0	0	1	0	0	0	0	0	0	99999	426	3	9	2014	135	49.6	1	0	-	1
/	427	1	1958	2014	3	0	1.63	2	150	2008	0	1	56.164	0	-	99999	427	2	2013	143	1	2	6	-	2	1	0	1	2	3	0	0	0	0	0	0	0	0	99999	427	3	7	2014	148.4	55.9	1	2	2	1
/	428	1	1962	2014	2	2	1.64	1	156	2010	-	1	52.488	0	-	99999	428	2	2013	143.3	1	3	16	16	2	1	0	1	3	3	0	1	3	0	0	0	0	0	99999	428	3	5	2014	143.3	53.3	1	3	2	1
/	429	1	1981	2015	2	0	1.82	1	174	2012	0	0	33.545	0	-	99999	429	2	2012	174	1	0	-	-	2	0	0	1	0	2	0	0	0	0	0	0	0	0	99999	429	3	3	2014	174.1	52.6	1	0	2	0
/	430	1	1981	2015	2	0	1.53	2	119	2013	0	0	33.649	0	-	99999	430	2	2013	119	1	0	-	-	0	0	0	1	0	0	0	1	0	0	0	0	0	0	99999	430	3	9	2014	119.4	51	1	0	0	0
/	431	1	1994	2015	1	1	1.81	1	165	2013	0	0	20.83	1	-	99999	431	2	2013	165	1	0	-	-	0	0	0	1	0	0	1	1	0	0	1	0	0	0	99999	431	3	6	2014	155.5	47.5	1	0	0	0
/	432	1	1954	2015	1	0	1.7	2	159	2013	0	0	60.225	0	-	99999	432	2	2008	139	1	0	-	-	-	1	1	1	0	0	0	1	1	0	0	0	0	0	99999	432	3	9	2014	158.8	54.9	1	0	-	1
/	433	1	1961	2015	3	0	1.91	1	265	2013	0	1	54.025	0	-	99999	433	2	2013	262.4	1	2	7	-	2	1	0	1	2	3	0	1	0	1	0	0	0	0	99999	433	3	3	2014	262.4	71.9	1	2	2	1
/	434	1	1993	2015	1	1	1.66	2	125	2014	0	0	21.362	1	60	99999	434	2	2013	124.8	0	0	-	-	0	0	0	0	0	0	0	0	0	0	0	0	0	0	99999	434	3	9	2014	118.2	42.9	0	0	0	0
/	435	1	1990	2015	1	0	1.54	2	112.7	2011	0	0	24.348	0	-	99999	435	2	2011	112.7	1	0	-	-	0	1	1	0	0	0	0	0	0	0	0	0	0	0	99999	435	3	10	2014	123.8	52.2	1	0	0	1
/	436	1	1964	2015	1	1	1.53	2	125.5	2006	0	0	50.208	1	-	99999	436	2	2012	117.6	1	0	-	-	0	1	0	0	0	0	0	0	0	0	0	0	0	0	99999	436	3	11	2014	116.5	49.8	1	0	0	1
/	437	1	1976	2015	2	0	1.78	2	174.4	2014	0	1	39.066	0	-	99999	437	2	2013	174.4	1	3	2	2	2	1	0	1	3	2	0	0	0	0	0	0	0	0	99999	437	3	11	2014	177.3	56	1	3	2	1
/	438	1	1965	2015	2	0	1.61	2	142.1	2014	0	1	49.964	0	-	99999	438	2	2014	142	1	2	-	-	2	1	0	1	2	3	1	1	1	0	0	0	0	0	99999	438	3	11	2014	144.5	55.7	1	2	2	1
/	439	1	1958	2015	1	1	1.68	2	190	2012	0	1	56.986	1	91	99999	439	2	2014	128	1	2	-	-	2	1	1	1	2	3	1	1	0	0	0	0	0	0	99999	439	3	11	2014	117.1	41.5	1	2	2	1
/	440	1	1966	2015	1	0	1.73	2	138	2011	0	1	48.258	0	-	99999	440	2	2013	137	1	2	-	-	2	1	1	1	2	3	1	1	2	0	0	0	0	0	99999	440	3	10	2014	131.5	43.9	1	2	2	1
/	441	1	1981	2015	2	0	1.68	2	137.3	2013	0	0	33.658	0	-	99999	441	2	2013	136	1	0	-	-	0	1	0	1	0	0	0	0	0	0	0	0	0	0	99999	441	3	11	2014	127.9	45.3	1	0	0	1
/	442	1	1980	2015	1	1	1.92	1	-	-	0	0	34.465	1	121	99999	442	2	2010	180	0	0	-	-	0	0	0	1	0	0	0	0	0	0	0	0	0	0	99999	442	3	2	2012	158.8	43.1	1	0	0	0
/	443	1	1978	2015	1	0	1.75	2	126	2013	0	0	37.096	0	-	99999	443	2	2014	121	1	0	-	-	0	1	0	0	0	0	0	1	1	1	0	0	0	0	99999	443	3	11	2014	122.8	40.1	1	0	2	1
/	444	1	1964	2015	1	0	1.7	2	145	2011	0	1	50.651	0	-	99999	444	2	2013	126	1	3	26	-	2	1	1	9	3	-	-	1	0	0	0	0	0	1	99999	444	3	7	2014	128.3	44.4	1	3	2	1
/	445	1	1992	2015	1	0	1.86	1	-	-	0	1	22.675	0	-	99999	445	2	2013	213	1	1	-	-	0	1	0	0	1	0	0	0	0	0	0	0	0	0	99999	445	3	7	2014	211	61	1	2	2	1
/	446	1	1970	2015	2	0	1.6	2	146	2014	0	0	44.592	0	-	99999	446	2	2014	144	1	0	-	-	2	1	0	1	0	3	0	1	0	0	0	0	0	0	99999	446	3	11	2014	137.4	53.7	1	0	2	1
/	447	1	1980	2015	1	1	1.7	1	147	2011	0	0	35.045	1	230	99999	447	2	2011	147	1	0	-	-	2	1	0	0	0	1	0	0	0	0	0	0	0	0	99999	447	3	2	2014	173.8	60.1	1	0	2	1
/	448	1	1955	2015	3	0	1.82	1	232.6	2011	0	0	59.871	0	-	99999	448	2	2011	260	1	0	-	-	2	1	0	1	0	2	0	0	0	0	0	0	0	0	99999	448	3	2	2014	217	65.5	1	0	2	1
/	449	1	1989	2015	1	0	1.56	2	138.7	2014	0	0	25.616	0	-	99999	449	2	2014	138.7	1	0	-	-	0	0	1	1	0	0	0	0	0	0	0	0	0	0	99999	449	3	11	2014	137.3	56.4	1	0	0	0
/	450	1	1958	2015	2	0	1.68	2	160	2006	0	0	57.282	0	-	99999	450	2	2008	143.3	1	0	-	-	2	1	1	1	0	3	1	0	0	0	0	0	0	0	99999	450	3	11	2009	147.6	52.3	1	0	2	1
/	451	1	1948	2015	1	1	1.58	2	126	2011	0	1	66.834	1	91	99999	451	2	2013	121	1	3	14	14	2	1	0	1	3	3	1	0	0	0	0	0	0	0	99999	451	3	9	2014	124.3	49.8	1	3	2	1
/	452	1	1947	2015	2	1	1.6	2	145	2003	0	0	67.91	1	103	99999	452	2	2012	133	1	0	-	-	2	1	0	1	0	2	0	0	0	0	0	0	0	0	99999	452	3	1	2014	131.7	51.4	1	0	2	1
/	453	1	1949	2015	1	0	1.77	1	140	2014	0	1	66.173	0	-	99999	453	2	2014	136	1	3	19	18	2	1	0	1	3	3	0	0	0	0	0	0	0	0	99999	453	3	1	2015	129	41.2	1	3	2	1
/	454	1	1982	2015	1	0	1.78	1	180	2007	1	0	33.337	0	-	99999	454	2	2014	176	1	0	-	-	2	1	0	1	0	3	0	1	0	0	0	0	0	0	99999	454	3	9	2014	176.3	55.6	1	0	2	1
/	455	1	1958	2015	2	0	1.76	2	236	2014	0	0	57.137	0	-	99999	455	2	2014	235	1	0	-	-	2	1	0	1	0	3	0	1	2	0	0	0	0	0	99999	455	3	7	2014	234	75.5	1	0	2	1
/	456	1	1970	2015	2	0	1.74	2	167.2	2014	0	0	44.685	0	-	99999	456	2	2014	167.2	1	0	-	-	2	1	0	1	0	2	0	1	0	0	0	0	1	0	99999	456	3	2	2015	163	53.8	1	0	2	1
/	457	1	1964	2015	1	0	1.64	2	169	1984	0	1	50.914	0	-	99999	457	2	2014	137.6	1	3	21	19	2	1	0	1	3	3	1	0	0	0	0	0	0	0	99999	457	3	1	2015	132	49.1	1	3	2	1
/	458	1	1988	2015	1	0	1.69	2	162.6	2014	0	1	26.643	0	-	99999	458	2	2014	162.6	1	1	1	-	2	1	1	1	1	1	0	0	0	0	0	0	0	0	99999	458	3	2	2015	160.2	56.1	1	3	2	1
/	459	1	1985	2015	1	1	1.6	2	184.8	2015	0	0	29.945	1	115	99999	459	2	2014	181.5	1	0	-	-	0	0	0	0	0	0	0	1	0	0	0	0	0	0	99999	459	3	2	2015	184.4	72	1	0	0	1
/	460	1	1951	2015	2	1	1.72	1	160	2013	0	0	63.978	1	130	99999	460	2	2013	161	1	0	-	-	2	1	0	1	0	2	1	0	0	0	0	0	0	0	99999	460	3	12	2014	173	58.5	1	0	2	1
/	461	1	1949	2015	2	2	1.61	2	155	2013	0	0	65.627	0	-	99999	461	2	2014	150	1	0	-	-	2	1	1	1	0	3	1	1	2	1	0	0	0	0	99999	461	3	3	2015	155.7	60.1	1	0	2	1
/	462	1	1955	2015	2	0	1.79	1	171	2014	0	0	59.663	0	-	99999	462	2	2013	171	1	0	-	-	2	1	0	1	0	2	0	0	0	0	0	0	0	0	99999	462	3	1	2015	170	53.1	1	0	2	1
/	463	1	1962	2015	1	0	1.66	2	125	2014	0	0	52.852	0	-	99999	463	2	2014	120	1	0	-	-	2	1	1	1	0	3	0	0	0	0	0	0	0	0	99999	463	3	3	2015	122.7	44.5	1	0	2	1
/	464	1	1988	2015	2	0	1.58	2	111	2014	0	0	26.876	0	-	99999	464	2	2014	110	1	0	-	-	2	1	0	1	0	2	1	0	0	0	0	0	0	0	99999	464	3	3	2015	110.3	44.2	1	0	2	1
/	465	1	1967	2015	3	0	1.57	2	143.1	2012	0	1	47.923	0	-	99999	465	2	2014	135.5	1	2	3	-	2	1	0	1	2	2	0	1	1	0	0	0	0	0	99999	465	3	1	2015	138	56	1	2	2	1
/	466	1	1960	2015	1	0	1.81	1	234	2014	9	1	54.499	0	-	99999	466	2	2008	200	1	3	23	23	2	1	0	9	3	-	-	9	2	2	2	2	9	9	99999	466	3	2	2009	234	71.4	1	3	2	1
/	467	1	1981	2015	2	1	1.63	2	128	2014	0	0	34.112	1	103	99999	467	2	2014	126.6	1	0	-	-	2	1	0	1	0	2	0	1	2	0	0	0	0	0	99999	467	3	4	2015	127.6	48	1	0	2	1
/	468	1	1962	2015	3	0	1.65	2	163	2013	0	0	53.249	0	-	99999	468	2	2014	151.8	1	0	-	-	0	1	0	1	0	0	0	0	0	0	0	0	0	0	99999	468	3	4	2015	146.2	53.7	1	0	0	1
/	469	1	1959	2015	3	0	1.66	2	134	2014	0	1	55.74	0	-	99999	469	2	2008	112	1	0	-	-	2	1	0	0	0	1	0	1	0	2	0	0	0	2	99999	469	3	4	2015	135.9	49.3	1	2	2	1
/	470	1	1961	2015	2	0	1.68	1	145	2014	0	0	54.244	0	-	99999	470	2	2014	145.1	1	0	-	-	0	1	0	0	0	0	0	1	0	0	0	2	0	0	99999	470	3	3	2015	139.5	49.4	1	0	0	1
/	471	1	1948	2015	1	1	1.72	1	144	2012	0	1	66.805	1	92	99999	471	2	2012	141.7	1	0	-	-	2	1	0	1	0	1	0	1	0	2	0	0	0	0	99999	471	3	3	2015	140.5	47.5	1	2	2	1
/	472	1	1960	2015	1	1	1.7	2	117	2006	0	1	54.717	1	89	99999	472	2	2006	117	1	3	10	10	2	0	0	1	3	1	0	0	0	0	0	0	0	0	99999	472	3	3	2015	108	37.4	1	3	2	0
/	473	1	1960	2015	1	0	1.58	2	130	2013	0	0	54.958	0	-	99999	473	2	2013	122.3	1	0	-	-	2	1	0	1	0	2	0	0	0	0	0	0	0	0	99999	473	3	4	2015	123.7	49.6	1	0	2	1
/	474	1	1964	2015	2	1	1.87	1	148.7	2014	0	0	51.021	1	127	99999	474	2	2014	148.7	1	0	-	-	2	0	0	1	0	3	0	0	0	0	0	0	0	0	99999	474	3	5	2015	153.1	43.8	1	0	2	0
/	475	1	1982	2015	1	0	1.92	1	200	2013	0	0	33.326	0	-	99999	475	2	2014	194	1	0	-	-	0	1	0	0	0	0	0	1	0	2	0	0	0	0	99999	475	3	3	2015	194	52.6	1	0	0	1
/	476	1	1960	2015	1	0	1.67	2	170	2010	0	1	55.278	0	-	99999	476	2	2012	155	1	3	17	-	2	0	0	1	3	3	0	1	0	0	0	0	1	0	99999	476	3	3	2013	175.6	63	1	3	2	0
/	477	1	1976	2015	2	0	1.71	2	203	2014	0	1	38.712	0	-	99999	477	2	2014	203	1	1	1	-	2	1	0	0	1	1	0	1	2	0	0	0	0	0	99999	477	3	3	2015	201.2	68.8	1	2	2	1
/	478	1	1971	2015	1	0	2	1	205	2010	0	1	44.23	0	-	99999	478	2	2014	193	1	1	4	-	2	1	1	1	1	3	0	0	0	0	0	0	0	0	99999	478	3	7	2015	202	50.5	1	3	2	1
/	479	1	1980	2015	2	1	1.72	2	132	2006	0	0	35.335	1	88	99999	479	2	2013	118.3	1	0	-	-	0	1	0	1	0	0	0	0	0	0	0	0	0	0	99999	479	3	9	2014	124.9	42.2	1	0	0	1
/	480	1	1959	2015	1	1	1.67	2	162	2014	0	0	56.496	1	100	99999	480	2	2014	154	1	0	-	-	2	1	1	1	0	3	1	1	1	0	0	0	0	0	99999	480	3	7	2015	153.2	54.9	1	0	2	1
/	481	1	1984	2015	2	1	1.82	2	185.2	2014	0	0	31.669	1	-	99999	481	2	2014	185.2	1	0	-	-	2	1	0	1	0	1	0	0	0	0	0	0	0	0	99999	481	3	1	2015	185.2	55.9	1	0	2	1
/	482	1	1972	2015	2	0	1.93	1	173	2006	0	1	43.117	0	-	99999	482	2	2014	168.6	1	3	6	-	2	0	0	1	3	3	0	0	0	0	0	0	0	0	99999	482	3	6	2015	165.2	44.4	1	3	2	1
/	483	1	1969	2015	1	0	1.76	2	162	2014	0	0	46.005	0	-	99999	483	2	2014	145	1	0	-	-	0	0	1	1	0	0	1	0	0	0	0	0	0	0	99999	483	3	6	2015	157.8	50.9	1	0	0	0
/	484	1	1991	2015	1	0	1.67	2	178.7	2013	0	0	24.216	0	-	99999	484	2	2012	174	1	0	-	-	0	1	0	0	0	0	0	0	0	0	0	0	0	0	99999	484	3	3	2015	179.5	64.4	1	0	0	1
/	485	1	1967	2015	1	0	1.63	2	140	2009	0	0	48.57	0	-	99999	485	2	2014	131	1	0	-	-	0	1	0	1	0	0	0	1	0	0	0	0	0	0	99999	485	3	6	2015	138.9	52.3	1	0	2	1
/	486	1	1976	2015	2	0	1.68	2	140	2014	0	0	39.21	0	-	99999	486	2	2014	140	1	0	-	-	2	1	1	1	0	2	1	0	0	0	0	0	0	0	99999	486	3	7	2015	132.2	46.8	1	0	2	1
/	487	1	1983	2015	1	1	1.58	2	150	2002	0	0	32.184	1	62	99999	487	2	2014	139.5	1	0	-	-	0	1	0	0	0	0	0	0	0	0	0	0	0	0	99999	487	3	6	2015	139.1	55.7	1	0	0	1
/	488	1	1986	2015	1	0	1.62	2	143.7	2014	0	0	29.699	0	-	99999	488	2	2014	143.7	1	0	-	-	0	0	0	0	0	0	0	0	0	0	0	0	0	0	99999	488	3	11	2014	141.1	53.8	1	0	0	0
/	489	1	1971	2015	2	1	1.93	1	170	2015	0	0	44.299	1	130	99999	489	2	2015	166.9	1	0	-	-	2	1	0	1	0	3	0	0	0	0	0	0	0	0	99999	489	3	8	2015	165.5	44.4	1	0	2	1
/	490	1	1978	2015	2	1	1.5	2	105.8	2014	0	0	37.838	1	85	99999	490	2	2014	103.6	1	0	-	-	0	1	0	0	0	0	0	0	0	0	0	0	0	0	99999	490	3	1	2015	101.7	45.2	1	0	0	1
/	491	1	1952	2015	2	0	1.55	2	-	-	0	1	63.259	0	-	99999	491	2	2013	119	1	3	-	-	2	1	0	1	3	3	0	1	2	1	0	0	1	0	99999	491	3	9	2014	125.9	52.4	1	3	2	1
/	492	1	1949	2015	2	1	1.76	1	170	2015	0	1	66.8	1	-	99999	492	2	2015	170	1	3	13	-	2	1	0	1	3	2	0	0	0	0	0	0	0	0	99999	492	3	6	2015	170.5	55	1	3	2	1
/	493	1	1990	2015	1	0	1.66	2	140	2014	0	1	25.811	0	-	99999	493	2	2015	147	1	2	2	-	2	1	0	1	2	1	0	0	0	0	0	0	0	0	99999	493	3	7	2015	147.3	53.5	1	2	2	1
/	494	1	1973	2015	1	0	1.65	2	150	2011	0	0	42.471	0	-	99999	494	2	2014	141	1	0	-	-	0	0	0	1	0	0	0	0	0	0	0	0	0	0	99999	494	3	9	2015	135	49.6	1	0	0	1
/	495	1	1963	2015	2	0	1.63	2	119	2014	0	1	52.29	0	-	99999	495	2	2014	118	1	0	-	-	2	1	0	1	0	2	0	1	0	0	0	0	1	0	99999	495	3	2	2015	126.3	47.5	1	2	2	1
/	496	1	1969	2015	1	0	1.69	2	125	2014	0	1	45.984	0	-	99999	496	2	2014	124.2	1	3	8	-	2	1	0	1	3	1	0	0	0	0	0	0	0	0	99999	496	3	3	2015	128.3	44.9	1	3	2	1
/	497	1	1962	2015	2	0	1.58	2	126.7	2015	0	1	53.526	0	-	99999	497	2	2015	126.7	1	2	0	-	2	1	0	1	2	3	0	0	0	0	0	0	0	0	99999	497	3	10	2015	120	48.1	1	2	2	1
/	498	1	1973	2015	1	0	1.71	2	121	2014	0	0	42.589	0	-	99999	498	2	2014	121	1	0	-	-	0	1	1	1	0	0	1	0	0	0	0	0	0	0	99999	498	3	7	2015	125.1	42.8	1	0	0	1
/	499	1	1983	2015	1	1	1.8	1	150	2014	0	0	32.326	1	113	99999	499	2	2015	149.3	1	0	-	-	2	1	0	1	0	2	0	1	2	0	0	0	0	0	99999	499	3	7	2015	142.1	43.9	1	0	2	1
/	500	1	1968	2015	2	0	1.68	2	149	2015	0	0	47.634	0	-	99999	500	2	2015	149	1	0	-	-	2	0	1	1	0	2	1	1	3	0	0	0	0	0	99999	500	3	-	-	-	-	1	-	2	0
/	501	1	1979	2015	1	0	1.62	2	171	2007	0	0	36.482	0	-	99999	501	2	2014	162.4	1	0	-	-	2	1	0	1	0	3	0	1	2	0	0	0	0	0	99999	501	3	1	2015	163	62.1	1	0	2	1
/	502	1	1959	2016	3	0	1.6	2	134.6	2014	0	1	56.23	0	-	99999	502	2	2014	134.6	1	2	2	-	2	1	0	1	2	3	0	0	0	0	0	0	0	0	99999	502	3	10	2014	135.1	52.8	1	2	2	1
/	503	1	1984	2016	1	0	1.67	1	124.7	2014	0	0	31.421	0	-	99999	503	2	2014	124.7	1	0	-	-	2	0	0	1	0	3	0	1	0	1	0	0	0	0	99999	503	3	11	2015	124.9	44.8	1	0	2	0
/	504	1	1980	2016	1	0	1.72	2	143	2010	0	0	35.445	0	-	99999	504	2	2015	133.2	1	0	-	-	0	1	0	1	0	0	0	0	0	0	0	0	0	0	99999	504	3	11	2015	133.9	45.3	1	0	2	1
/	505	1	1955	2016	1	0	1.74	1	196	2009	0	1	60.912	0	-	99999	505	2	2015	187.7	1	3	5	1	2	1	0	1	3	3	0	1	2	0	0	0	0	0	99999	505	3	11	2015	188.9	62.4	1	3	2	1
/	506	1	1971	2016	1	1	1.66	2	152.7	2015	0	0	44.482	1	108	99999	506	2	2015	152	1	0	-	-	0	1	0	0	0	0	0	0	0	0	0	0	0	0	99999	506	3	11	2015	154.6	56.1	1	0	2	1
/	507	1	1971	2016	1	0	1.59	2	142.5	2008	0	0	44.978	0	-	99999	507	2	2008	142.5	1	0	-	-	2	1	0	1	0	2	0	0	0	0	0	0	0	0	99999	507	3	11	2015	143.3	57.4	1	0	2	1
/	508	1	1949	2016	2	0	1.58	2	-	-	0	1	66.482	0	-	99999	508	2	2016	116	1	2	-	-	2	1	0	1	2	3	1	1	0	1	0	0	0	0	99999	508	3	-	-	-	-	-	-	-	-
/	509	1	1977	2016	2	0	1.9	1	175	2015	0	0	38.712	0	-	99999	509	2	2015	175	1	0	-	-	2	1	0	1	0	3	0	0	0	0	0	0	0	0	99999	509	3	11	2015	181.9	50.4	1	0	2	1
/	510	1	1977	2016	1	0	1.6	2	139.7	2015	0	0	38.832	0	-	99999	510	2	2015	139	1	0	-	-	0	1	1	1	0	0	0	1	0	0	0	0	0	0	99999	510	3	12	2015	131.3	51.3	1	0	0	1
/	511	1	1969	2016	1	0	1.59	2	121.8	2014	0	0	47.106	0	-	99999	511	2	2017	121.8	1	0	-	-	0	1	1	1	0	0	1	1	0	3	0	0	0	2	99999	511	3	11	2015	113.8	45	1	0	0	1
/	512	1	1975	2016	2	0	1.72	2	122.7	90	1	0	41.106	0	-	99999	512	2	2015	102.7	1	0	-	-	0	0	0	1	0	0	0	1	0	0	0	0	0	0	99999	512	3	11	2015	96	32.4	1	0	0	0
/	513	1	1959	2016	1	0	1.63	2	165	2012	0	0	56.736	0	-	99999	513	2	2015	151	1	0	-	-	2	1	1	1	0	2	0	1	0	0	0	0	0	0	99999	513	3	11	2015	149.1	56.1	1	0	2	1
/	514	1	1978	2016	2	0	1.79	1	183	-	0	1	37.32	0	-	99999	514	2	2012	173	1	0	-	-	2	1	0	1	0	3	0	1	0	0	0	0	1	0	99999	514	3	10	2013	184.9	57.7	1	2	2	1
/	515	1	1959	2016	2	3	1.57	2	164.3	2015	0	0	56.887	0	-	99999	515	2	2015	161	1	0	-	-	2	1	0	1	0	3	0	1	0	3	0	0	1	0	99999	515	3	11	2015	162.5	65.9	1	0	2	1
/	516	1	1982	2016	2	0	1.73	2	226	-	0	0	33.805	0	-	99999	516	2	2014	200	1	0	-	-	2	1	1	0	0	1	0	0	0	0	0	0	0	0	99999	516	3	11	2015	216.4	72.3	1	0	2	1
/	517	1	1967	2016	2	0	1.68	2	189	2015	0	0	48.462	0	-	99999	517	2	2015	189	1	0	-	-	2	1	0	1	0	2	1	0	0	0	0	0	0	0	99999	517	3	1	2015	186.9	66.2	1	0	2	1
/	518	1	1971	2016	1	0	1.81	1	192	2014	0	0	44.599	0	-	99999	518	2	2015	178.8	1	0	-	-	2	1	0	1	0	3	0	1	0	0	0	0	1	0	99999	518	3	12	2015	187.7	57.3	1	0	2	1
/	519	1	1988	2016	1	0	1.75	2	145	2013	0	0	27.773	0	-	99999	519	2	2014	148	1	0	-	-	0	1	0	0	0	0	0	0	0	0	0	0	0	0	99999	519	3	7	2015	152.5	49.8	1	0	0	1
/	520	1	1981	2016	1	0	1.78	2	198	2003	0	0	35.202	0	-	99999	520	2	2015	170.7	1	0	-	-	0	1	0	1	0	0	0	1	3	0	0	0	0	0	99999	520	3	8	2015	158.5	50	1	0	0	1
/	521	1	1954	2016	2	1	1.63	2	126.2	2015	0	0	61.489	1	100	99999	521	2	2015	126.2	1	0	-	-	0	1	1	1	0	0	1	1	0	0	0	0	0	9	99999	521	3	2	2016	131.9	49.6	1	0	0	1
/	522	1	1968	2016	1	0	1.92	1	171	2013	0	0	47.434	0	-	99999	522	2	2013	174.9	1	0	-	-	2	1	0	1	0	3	0	0	0	0	0	0	0	0	99999	522	3	2	2016	180.7	49	1	0	2	1
/	523	1	1955	2016	2	0	1.64	2	156	2002	0	0	60.908	0	-	99999	523	2	2015	143.3	1	0	-	-	2	1	0	1	0	2	0	0	0	0	0	0	0	0	99999	523	3	10	2015	139.3	51.8	1	0	2	1
/	524	1	1957	2016	1	0	1.68	2	168	2003	0	1	59.377	0	-	99999	524	2	2015	146	1	1	6	-	2	1	0	1	1	3	0	1	3	3	0	0	0	0	99999	524	3	11	2015	133.4	47.3	1	2	2	1
/	525	1	1961	2016	2	1	1.56	2	166	2013	0	1	54.41	1	120	99999	525	2	2014	133	1	3	15	8	2	1	1	1	3	3	1	1	2	0	0	0	0	0	99999	525	3	11	2015	133.1	54.7	1	3	2	1
/	526	1	1963	2016	1	0	1.7	2	158	2015	0	0	52.881	0	-	99999	526	2	2015	155	1	0	-	-	2	1	0	1	0	2	0	0	0	0	0	0	0	0	99999	526	3	4	2016	154.3	53.4	1	0	2	1
/	527	1	1970	2016	1	1	1.85	1	172	2014	0	1	45.596	1	115	99999	527	2	2014	160	1	2	4	-	0	0	1	1	2	0	0	1	0	0	0	0	0	2	99999	527	3	2	2016	152.2	44.5	1	2	0	1
/	528	1	1972	2016	2	0	1.72	2	170	2014	0	0	44.011	0	-	99999	528	2	2014	170	1	0	-	-	2	1	0	1	0	1	0	0	0	0	0	0	0	0	99999	528	3	-	-	167	56.4	1	0	2	1
/	529	1	1956	2016	1	0	1.65	1	165	2012	0	1	60.169	0	-	99999	529	2	2014	146	1	2	6	-	2	1	1	1	2	3	1	0	0	0	0	0	0	0	99999	529	3	10	2015	148.6	54.6	1	3	2	1
/	530	1	1976	2016	1	0	1.66	2	131.1	2015	0	0	39.667	0	-	99999	530	2	2015	131.1	1	0	-	-	2	1	0	1	0	2	1	0	0	0	0	0	0	0	99999	530	3	3	2016	132.9	48.2	1	0	2	1
/	531	1	1973	2016	1	0	1.78	1	178	2016	0	1	43.347	0	-	99999	531	2	2015	171.9	1	2	7	-	0	1	0	1	2	0	0	0	0	0	0	0	0	0	99999	531	3	11	2015	170.9	53.9	1	2	0	0
/	532	1	1967	2016	3	0	1.69	2	121	2013	0	0	49.015	0	-	99999	532	2	2014	116	1	0	-	-	2	0	1	1	0	3	1	0	0	0	0	0	0	0	99999	532	3	12	2015	116.8	40.9	1	0	2	1
/	533	1	1994	2016	2	1	1.67	2	194	2015	0	0	22.3	1	140	99999	533	2	2013	188.7	1	0	-	-	0	0	0	1	0	0	0	0	0	0	0	0	0	0	99999	533	3	3	2016	181.8	65.2	1	0	0	0
/	534	1	1967	2016	1	0	1.68	2	160.2	2015	0	1	49.182	0	-	99999	534	2	2015	160	1	2	2	-	2	1	0	1	2	1	0	0	0	0	0	0	0	0	99999	534	3	4	2016	154.4	54.7	1	2	2	1
/	535	1	1984	2016	2	0	1.65	2	130	2013	0	0	32.191	0	-	99999	535	2	2013	120	1	0	-	-	2	1	1	1	0	2	1	1	0	3	0	0	0	0	99999	535	3	4	2016	120.2	44.2	1	0	2	0
/	536	1	1972	2016	1	0	1.68	2	142	2015	0	0	44.027	0	-	99999	536	2	2015	142	1	0	-	-	2	1	1	0	0	1	0	0	0	0	0	0	0	0	99999	536	3	5	2016	138	48.9	1	0	2	1
/	537	1	1957	2016	1	0	1.6	2	150	2015	1	1	59.401	0	-	99999	537	2	2015	149	1	2	1	-	2	0	1	1	2	3	1	1	0	0	0	0	0	2	99999	537	3	9	2009	117	45.7	1	2	2	1
/	538	1	1984	2016	1	1	1.85	1	155.3	2015	0	0	32.273	1	117	99999	538	2	2015	155.3	1	0	-	-	2	1	0	0	0	1	0	0	0	0	0	0	0	0	99999	538	3	4	2016	145.6	42.5	1	0	2	1
/	539	1	1987	2016	2	1	1.56	2	191	2015	0	0	29.494	1	133	99999	539	2	2009	175	1	0	-	-	2	1	0	0	0	1	0	0	0	0	0	0	0	0	99999	539	3	4	2016	190.3	78.2	1	0	2	1
/	540	1	1978	2016	2	0	1.74	2	158	2015	0	0	37.927	0	-	99999	540	2	2015	158	0	0	-	-	0	0	0	0	0	0	0	1	3	0	0	0	1	0	99999	540	3	6	2016	156.3	51.6	0	0	0	0
/	541	1	1968	2016	3	0	1.68	2	155	2015	9	0	47.937	0	-	99999	541	2	2015	153	1	0	-	-	2	1	0	1	0	3	1	1	9	9	9	9	9	9	99999	541	3	6	2016	163.2	57.8	1	0	2	1
/	542	1	1956	2016	2	3	1.69	2	178.9	2016	0	0	60.669	0	-	99999	542	2	2016	178.5	1	0	-	-	2	1	0	1	0	3	0	1	0	3	0	0	0	0	99999	542	3	-	-	-	-	-	-	-	-
/	543	1	1958	2017	2	0	1.83	1	249	2013	0	1	58.901	0	-	99999	543	2	2013	249	1	0	-	-	2	1	1	0	0	1	0	0	0	0	0	0	0	0	99999	543	3	7	2016	242.2	72.3	1	2	2	1
/	544	1	1971	2016	2	0	1.88	1	214	2015	0	0	45.105	0	-	99999	544	2	2015	190	1	0	-	-	0	1	0	1	0	0	0	0	0	0	0	0	0	0	99999	544	3	5	2016	174.6	49.4	1	0	2	1
/	545	1	1962	2016	1	1	1.72	2	144	2013	0	0	54.713	1	106	99999	545	2	2015	133	1	0	-	-	2	1	0	1	0	2	0	1	0	1	0	0	0	0	99999	545	3	7	2016	133.7	45.2	1	0	2	1
/	546	1	1961	2016	2	1	1.79	1	225.6	2015	0	1	55.003	1	150	99999	546	2	2015	223	1	1	1	-	2	1	1	1	1	2	1	0	0	0	0	0	0	0	99999	546	3	2	2016	220	68.7	1	2	2	1
/	547	1	1990	2016	3	0	1.74	2	149.1	2015	0	1	26.63	0	-	99999	547	2	2016	141.9	1	2	-	-	2	0	0	1	2	1	0	1	0	1	0	0	0	2	99999	547	3	3	2016	141.9	46.9	1	2	0	0
/	548	1	1973	2016	1	0	1.68	2	135	2000	0	0	43.406	0	-	99999	548	2	2015	122.8	1	0	-	-	2	1	0	1	0	3	0	1	0	1	0	0	0	0	99999	548	3	1	2016	117.4	41.6	1	0	2	1
/	549	1	1954	2016	1	0	1.65	1	128	2015	0	1	62.576	0	-	99999	549	2	2015	128.6	1	2	-	-	2	1	1	1	2	3	1	0	0	0	0	0	0	0	99999	549	3	12	2015	121.3	44.6	1	2	2	1
/	550	1	1990	2016	2	0	1.76	2	183	2015	0	0	26.091	0	-	99999	550	2	2015	175	1	0	-	-	0	1	0	1	0	0	0	0	0	0	0	0	0	0	99999	550	3	8	2016	172.6	55.7	1	0	2	1
/	551	1	1987	2016	2	0	1.68	2	168	2015	0	1	29.773	0	-	99999	551	2	2015	163.5	1	1	1	-	2	1	0	0	1	1	0	0	0	0	0	0	0	0	99999	551	3	6	2016	163.2	57.8	1	2	2	1
/	552	1	1970	2016	1	0	1.73	2	-	-	0	1	45.915	0	-	99999	552	2	2015	158	1	0	-	-	2	1	0	1	0	3	1	1	0	1	0	0	0	0	99999	552	3	8	2016	158.9	53.1	1	1	2	1
/	553	1	1976	2016	1	0	1.74	2	165	2014	0	0	40.137	0	-	99999	553	2	2014	165	1	0	-	-	2	0	1	1	0	1	0	0	0	0	0	0	0	0	99999	553	3	1	2016	161.1	53.2	1	0	2	0
/	554	1	1962	2016	1	0	1.57	2	141	2015	0	0	54.891	0	-	99999	554	2	2015	141	1	0	-	-	2	1	0	1	0	3	1	0	0	0	0	0	0	0	99999	554	3	8	2016	135.2	54.9	1	0	2	1
/	555	1	1979	2016	2	0	1.56	2	-	-	0	1	37.504	0	-	99999	555	2	2015	136.5	1	2	2	-	2	1	1	1	2	3	1	1	2	0	0	0	0	0	99999	555	3	7	2016	134.1	55.1	1	2	2	1
/	556	1	1983	2016	1	1	1.72	2	-	-	0	0	33.291	1	72	99999	556	2	2016	137.7	1	0	-	-	0	1	0	1	0	0	1	1	0	0	0	0	0	0	99999	556	3	3	2016	143.8	48.6	1	0	0	1
/	557	1	1994	2016	1	3	1.75	2	172	2015	0	0	22.537	0	-	99999	557	2	2014	166	1	0	-	-	0	1	0	0	0	0	0	0	0	0	0	0	0	0	99999	557	3	4	2016	173.4	56.6	1	0	0	1
/	558	1	1969	2016	1	0	1.66	2	162	2000	0	0	47.384	0	-	99999	558	2	2013	151.6	1	0	-	-	0	1	0	1	0	0	0	1	0	1	0	0	0	0	99999	558	3	7	2016	158.6	57.6	1	0	0	1
/	559	1	1971	2016	1	0	1.61	2	179	2015	0	0	45.778	0	-	99999	559	2	2015	175.2	1	0	-	-	2	1	0	1	0	2	0	0	0	0	0	0	0	0	99999	559	3	9	2016	162.1	62.5	1	0	2	1
/	560	1	1987	2016	1	0	1.67	2	134	2014	0	0	29.707	0	-	99999	560	2	2016	115.5	1	0	-	-	0	1	0	1	0	0	0	0	0	0	0	0	0	0	99999	560	3	9	2016	115.8	41.5	1	0	0	1
/	561	1	1970	2016	2	0	1.76	1	172	2015	0	0	46.365	0	-	99999	561	2	2015	171.8	1	0	-	-	2	1	0	1	0	3	0	1	0	1	0	0	0	0	99999	561	3	8	2016	170.2	54.9	1	0	2	1
/	562	1	1967	2016	1	0	1.71	1	-	-	0	1	48.995	0	-	99999	562	2	2015	124	1	2	6	-	2	1	0	1	2	3	0	0	0	0	0	0	0	0	99999	562	3	8	2016	125	42.7	1	2	2	1
/	563	1	1967	2016	2	0	1.85	1	172	2015	0	1	49.88	0	-	99999	563	2	2015	170	1	3	6	3	2	0	0	1	3	3	0	0	0	0	0	0	0	0	99999	563	3	5	2016	171.6	50.1	1	3	2	1
/	564	1	1959	2016	1	0	1.72	2	145.5	2017	0	0	57.543	0	-	99999	564	2	2017	148.6	1	0	-	-	2	1	0	1	0	3	0	1	2	0	0	0	0	0	99999	564	3	9	2016	145.8	49.3	1	0	2	1
/	565	1	1951	2016	2	0	1.68	1	131	2014	0	1	65.855	0	-	99999	565	2	2015	125	1	3	13	-	2	1	0	1	3	3	0	0	0	0	0	0	0	0	99999	565	3	3	2016	127	45	1	3	2	1
/	566	1	1974	2016	1	0	1.64	2	140	2006	0	0	42.674	0	-	99999	566	2	2015	137.2	1	0	-	-	2	1	0	1	0	3	0	1	3	0	0	0	0	0	99999	566	3	6	2016	126.3	47	1	0	2	1
/	567	1	1963	2016	1	0	1.62	2	128	2015	0	0	53.901	0	-	99999	567	2	2015	128	1	0	-	-	2	1	0	9	0	3	1	1	2	1	0	0	0	0	99999	567	3	9	2016	128	48.8	1	0	2	1
/	568	1	1969	2016	2	0	1.68	2	160	2015	0	0	47.43	0	-	99999	568	2	2015	160	1	0	-	-	2	1	1	1	0	2	1	1	3	3	0	0	0	0	99999	568	3	5	2016	155.5	55.1	1	0	2	1
/	569	1	1978	2016	2	0	1.84	2	171	2015	0	0	38.173	0	-	99999	569	2	2015	168.8	1	0	-	-	0	1	0	1	0	0	0	0	0	0	0	0	0	0	99999	569	3	8	2016	157.7	46.6	1	0	0	1
/	570	1	1983	2016	1	0	1.64	2	148	2016	0	0	33.707	0	-	99999	570	2	2015	148	1	0	-	-	0	1	0	0	0	0	0	1	0	0	0	0	0	0	99999	570	3	8	2016	148.9	55.4	1	0	0	1
/	571	1	1968	2016	2	1	1.86	1	173	2016	0	0	48.91	1	77.5	99999	571	2	2016	175	1	0	-	-	2	1	1	1	0	2	0	1	0	3	0	-	0	0	99999	571	3	-	-	-	-	-	-	-	-
/	572	1	1954	2016	2	0	1.78	1	215	2009	0	0	62.699	0	-	99999	572	2	2015	205	1	0	-	-	2	1	0	1	0	3	0	0	0	0	0	0	0	0	99999	572	3	3	2016	206	65	1	0	2	1
/	573	1	1966	2016	1	0	1.74	1	126	2015	0	1	50.567	0	-	99999	573	2	2015	125	1	2	8	-	2	0	0	1	2	2	0	1	0	1	0	0	0	0	99999	573	3	9	2016	112	37	1	2	2	0
/	574	1	1970	2017	2	0	1.63	2	161	2016	0	1	46.732	0	-	99999	574	2	2016	161	1	0	-	-	2	1	0	1	0	2	0	0	0	0	0	0	0	0	99999	574	3	-	-	161.6	60.8	1	2	2	1
/	575	1	1982	2017	2	0	1.69	2	195	2015	0	0	34.356	0	-	99999	575	2	2015	180.5	1	0	-	-	0	1	0	1	0	0	0	1	3	0	0	0	0	0	99999	575	3	8	2016	185.9	65.1	1	0	2	1
/	576	1	1969	2017	1	0	1.78	1	141	2014	0	1	47.384	0	-	99999	576	2	2015	140	1	3	18	6	2	1	1	1	3	3	1	0	0	0	0	0	0	0	99999	576	3	11	2015	134.7	42.5	1	3	2	1
/	577	1	1963	2017	2	0	1.67	2	190.6	2016	0	1	54.575	0	-	99999	577	2	2017	189	1	3	9	-	2	0	0	1	3	3	0	1	0	0	0	0	1	0	99999	577	3	9	2016	190.6	68.3	1	3	2	0
/	578	1	1966	2017	2	0	1.86	1	147.6	2015	0	1	50.855	0	-	99999	578	2	2015	145.3	1	3	12	2	2	1	0	1	3	2	0	0	0	0	0	0	0	0	99999	578	3	2	2016	152	43.9	1	3	2	1
/	579	1	1960	2017	2	0	1.6	2	140.6	2015	0	1	56.817	0	-	99999	579	2	2014	132	1	2	-	-	2	1	0	1	2	3	0	0	0	0	0	0	0	0	99999	579	3	1	2017	143	55.9	1	3	2	1
/	580	1	1981	2017	1	0	1.66	2	115	2016	0	0	35.351	0	-	99999	580	2	2016	115	1	0	-	-	0	0	0	1	0	0	0	0	0	0	0	0	0	0	99999	580	3	12	2016	108.2	39.3	1	0	0	0
/	581	1	1971	2017	1	0	1.78	2	157.1	2015	0	0	45.636	0	-	99999	581	2	2015	157.1	1	0	-	-	0	1	1	1	0	0	0	1	0	1	0	0	0	0	99999	581	3	4	2016	158	49.9	1	0	0	1
/	582	1	1981	2017	1	0	1.63	2	154.1	2016	0	0	35.537	0	-	99999	582	2	2016	154	1	0	-	-	0	0	0	1	0	0	0	1	3	0	0	0	0	0	99999	582	3	11	2016	149	56.1	1	0	0	0
/	583	1	1968	2017	2	0	1.7	2	136	2015	0	0	48.476	0	-	99999	583	2	2016	134	1	0	-	-	0	1	1	1	0	0	1	1	0	3	0	0	0	0	99999	583	3	12	2016	128.4	44.4	1	0	0	1
/	584	1	1988	2017	2	0	1.76	2	-	-	0	0	28.651	0	-	99999	584	2	2016	161	1	0	-	-	2	1	0	1	0	1	1	1	2	0	0	0	0	0	99999	584	3	11	2016	168.8	54.5	1	0	2	1
/	585	1	1982	2017	1	0	1.63	2	149	2014	0	0	34.737	0	-	99999	585	2	2016	144	1	0	-	-	2	0	0	1	0	2	0	1	2	0	0	0	0	0	99999	585	3	12	2016	132.8	50	1	-	0	0
/	586	1	1962	2017	2	0	1.66	1	211.4	2016	0	0	54.978	0	-	99999	586	2	2016	210	1	0	-	-	0	1	0	0	0	0	0	0	0	0	0	0	0	0	99999	586	3	1	2017	202	73.3	1	0	2	1
/	587	1	1957	2017	1	0	1.57	2	130	2011	0	1	59.512	0	-	99999	587	2	2012	123	1	2	15	-	2	1	1	1	2	3	1	1	4	3	0	0	0	0	99999	587	3	9	2013	130.3	52.9	1	3	2	1
/	588	1	1956	2017	1	0	1.66	1	-	-	1	1	60.501	0	-	99999	588	2	2016	111	1	2	-	-	2	0	0	9	2	-	-	1	0	0	0	0	0	0	99999	588	3	-	-	-	-	1	2	2	0
/	589	1	1976	2017	2	0	1.63	2	198.1	2016	0	1	40.856	0	-	99999	589	2	2016	195.8	1	2	1	-	-	0	0	1	2	-	0	1	0	0	0	0	0	0	99999	589	3	6	2016	195.8	73.7	1	2	-	0
	10418394	2	2007	0	-	-	2	0	1	0	3	1	1	0	0	0	0	0
	10434280	2	2007	3	7	7	2	1	1	3	3	0	0	0	0	0	0	0
	10442923	2	2006	0	-	-	0	0	1	0	0	1	1	2	0	0	0	0
	10473645	2	2008	0	-	-	2	1	1	0	3	1	0	0	0	0	0	0
	10495945	2	2008	0	-	-	0	1	1	0	0	0	0	0	0	0	0	0
	10496294	2	2007	0	-	-	2	1	1	0	1	0	0	0	0	0	0	0
	10500616	2	2008	0	-	-	2	1	0	0	1	0	0	0	0	0	0	0
	10501575	2	2003	0	-	-	2	0	1	0	1	1	1	0	0	0	1	0
	10502350	2	2008	0	-	-	2	1	1	0	3	0	1	0	2	0	0	0
	10523645	2	2009	0	-	-	2	0	1	0	3	1	1	0	0	0	0	0
	10548637	2	2008	3	11	11	2	0	1	3	3	1	0	0	0	0	0	0
	10549387	2	2008	0	-	-	2	1	1	0	2	0	0	0	0	0	0	0
	10558346	2	2008	2	-	-	2	0	1	2	3	0	0	0	0	0	0	0
	10558735	2	2008	3	21	21	2	1	1	3	3	0	0	0	0	0	0	0
	10562059	2	2008	0	-	-	2	1	1	0	1	1	0	0	0	0	0	0
	10582307	2	2008	1	1	-	2	1	1	1	3	0	0	0	0	0	0	0
	10585201	2	2008	1	1	-	2	1	0	1	1	0	1	0	2	0	0	0
	10598625	2	2008	1	1	-	2	0	1	1	2	0	0	0	0	0	0	0
	10621898	2	2009	0	-	-	2	0	1	0	2	0	1	0	1	0	0	0
	10622867	2	2008	3	5	5	2	0	1	3	3	1	0	0	0	0	0	0
	10642971	2	2008	0	-	-	2	0	1	0	2	0	0	0	0	0	0	0
	10644285	2	2008	2	-	-	0	1	1	2	0	0	1	0	1	0	0	0
	10649642	2	2008	0	-	-	2	0	1	0	2	1	1	0	0	0	0	0
	10657178	2	2008	0	-	-	2	1	1	0	3	0	0	0	0	0	0	0
	10679209	2	2008	2	1	-	2	1	1	2	2	0	0	0	0	0	0	0
	10679845	2	2008	0	-	-	2	1	1	0	3	1	0	0	0	0	0	0
	10680815	2	2009	2	2	-	2	1	1	2	3	1	1	0	0	0	1	0
	10684882	2	2009	2	1	-	2	1	1	2	2	0	0	0	0	0	0	0
	10685623	2	2008	0	-	-	2	1	1	0	3	0	1	0	0	0	1	0
	10699891	2	2009	0	-	-	2	1	0	0	1	0	0	0	0	0	0	0
	10701322	2	2009	0	-	-	2	1	1	0	3	0	1	0	3	0	0	0
	10709006	2	2008	2	2	-	2	1	1	2	1	0	1	3	3	0	0	0
	10709456	2	2009	1	0	-	2	1	1	1	3	0	1	0	0	0	0	0
	10714371	2	2009	0	-	-	2	1	0	0	1	0	0	0	0	0	0	0
	10715619	2	2007	1	9	-	2	1	1	1	1	1	1	3	3	0	0	0
	10737972	2	2009	2	-	-	2	1	1	2	3	0	0	0	0	0	0	0
	10740402	2	2008	1	3	-	2	1	1	1	3	0	0	0	0	0	0	0
	10742975	2	2009	0	-	-	2	1	1	0	2	1	1	0	3	0	1	1
	10763235	2	2009	0	-	-	2	1	1	0	2	0	1	0	1	0	0	0
	10768564	2	2009	3	9	9	2	1	1	3	3	0	1	1	0	0	0	0
	10771088	2	2008	0	-	-	0	1	0	0	0	0	0	0	0	0	0	0
	10772102	2	2009	0	-	-	2	1	1	0	3	1	0	0	0	0	0	0
	10783703	2	2008	3	-	-	2	1	1	3	3	0	0	0	0	0	0	0
	10798322	2	2008	0	-	-	2	0	0	0	1	0	0	0	0	0	1	0
	10800914	2	2008	0	-	-	2	0	1	0	3	0	1	0	0	0	0	1
	10804702	2	2009	1	1	-	2	1	1	1	1	0	0	0	0	0	0	0
	10811409	2	2009	3	1	1	2	1	1	3	3	0	0	0	0	0	0	0
	10828032	2	2007	0	-	-	2	1	0	0	1	0	0	0	0	0	0	0
	10866128	2	2009	3	-	-	2	0	1	3	3	0	1	0	1	0	0	0
	10872234	2	2010	1	0	-	2	1	1	1	3	0	0	0	0	0	0	0
	10880558	2	2006	0	-	-	0	0	0	0	0	0	1	0	3	0	0	0
	10882434	2	2009	0	-	-	2	1	1	0	3	1	0	0	0	0	0	0
	10882983	2	2008	1	2	-	2	1	1	1	3	1	1	0	1	0	0	0
	10911361	2	2010	0	-	-	2	0	1	0	3	0	0	0	0	0	0	0
	10916618	2	2010	2	2	-	2	1	9	2	-	-	0	0	0	0	0	0
	10924039	2	2010	2	30	-	2	1	9	2	-	-	1	0	0	0	1	2
	10933840	2	2009	0	-	-	2	1	1	0	2	0	0	0	0	0	0	0
	10942981	2	2009	2	-	-	2	1	1	2	-	0	0	0	0	0	0	0
	10947843	2	2008	3	14	-	2	1	1	3	3	0	1	0	0	0	0	1
	10956268	2	2008	0	-	-	2	1	1	0	3	0	1	0	0	0	0	0
	10957423	2	2009	0	-	-	2	1	1	0	1	0	0	0	0	0	0	0
	10957760	2	-	-	-	-	-	9	9	-	-	-	9	9	9	9	9	1
	10960353	2	2010	0	-	-	0	1	1	0	0	0	0	0	0	0	0	0
	10961606	2	2010	0	-	-	2	1	1	0	3	1	1	0	0	0	0	0
	10966277	2	2009	0	-	-	0	1	0	0	0	0	0	0	0	0	0	0
	10968056	2	-	0	-	-	-	9	9	0	-	-	9	0	9	9	9	9
	10981140	2	2009	0	-	-	2	1	1	0	1	0	1	0	0	0	1	0
	10985230	2	2009	0	-	-	2	1	1	0	3	0	1	0	0	0	1	1
	10987231	2	2010	0	-	-	0	1	1	0	0	0	1	0	0	0	0	0
	10990629	2	2008	2	10	-	2	1	1	2	3	0	1	0	0	0	0	0
	10991824	2	2010	0	-	-	2	1	1	0	-	0	1	0	3	0	0	0
	10996688	2	2010	0	-	-	2	1	9	0	-	-	1	0	0	0	0	0
	10996737	2	2008	0	-	-	0	1	1	0	0	1	0	0	0	0	0	0
	10997816	2	2010	0	-	-	2	1	1	0	2	1	1	0	3	0	0	0
	10999779	2	2010	3	-	-	2	1	9	3	-	-	9	9	9	9	9	9
	11001447	2	2010	0	-	-	0	1	0	0	0	0	1	0	1	0	0	0
	11007832	2	2010	0	-	-	2	0	1	0	2	0	1	0	3	0	0	0
	11007922	2	2008	2	-	-	-	1	9	2	-	-	1	9	9	9	9	9
	11008828	2	2009	0	-	-	0	1	9	0	0	-	0	0	0	0	0	0
	11012536	2	2009	0	-	-	2	1	1	0	3	0	0	0	0	0	0	0
	11014859	2	2008	0	-	-	0	1	0	0	0	0	0	0	0	0	0	0
	11014945	2	2009	0	-	-	0	0	0	0	0	0	1	0	3	0	0	0
	11016053	2	2010	2	-	-	0	0	1	2	0	0	1	0	0	0	0	0
	11020075	2	2010	1	-	-	2	1	1	1	-	0	1	0	3	0	0	0
	11022360	2	2009	2	8	-	2	1	1	2	3	0	0	0	0	0	0	0
	11026440	2	2010	0	-	-	2	1	1	0	3	0	1	1	0	0	0	0
	11028082	2	2010	0	-	-	0	9	1	0	0	0	1	0	0	0	0	0
	11038474	2	2009	0	-	-	2	1	1	0	2	1	0	0	0	0	0	0
	11039895	2	2007	2	-	-	0	0	1	2	0	0	0	0	0	0	0	0
	11041960	2	2008	0	-	-	2	1	1	0	2	1	0	0	0	0	0	0
	11044795	2	2008	2	3	-	0	1	1	2	0	1	0	0	0	0	0	0
	11050964	2	2010	0	-	-	0	1	0	0	0	0	0	0	0	0	0	0
	11052215	2	2009	3	4	-	2	0	1	3	3	0	1	3	3	0	1	0
	11056576	2	2008	0	-	-	2	1	0	0	1	0	1	0	3	0	0	0
	11068497	2	2009	3	10	-	2	1	1	3	3	0	0	0	0	0	0	0
	11072480	2	2009	0	-	-	2	0	1	0	3	1	0	0	0	0	0	0
	11072513	2	2008	2	5	-	2	1	1	2	3	1	0	0	0	0	0	0
	11073246	2	2009	0	-	-	2	1	1	0	3	0	1	0	0	0	0	2
	11083680	2	2009	2	7	-	2	1	1	2	3	0	1	0	3	0	0	0
	11085175	2	2009	0	-	-	2	1	0	0	1	0	1	1	0	0	0	0
	11086888	2	2010	0	-	-	2	1	1	0	2	0	0	0	0	0	0	0
	11093665	2	2010	0	-	-	2	0	1	0	1	0	1	2	0	0	0	0
	11095179	2	2010	2	-	-	2	1	1	2	1	0	1	0	0	0	0	1
	11101636	2	2010	0	-	-	0	1	0	0	0	0	0	0	0	0	0	0
	11101874	2	2009	0	-	-	0	1	1	0	0	0	0	0	0	0	0	0
	11105923	2	2010	0	-	-	0	1	0	0	0	0	0	0	0	0	0	0
	11111996	2	2009	3	16	16	2	1	1	3	3	1	1	1	3	0	0	0
	11113629	2	2009	0	-	-	2	1	1	0	3	0	1	0	0	0	0	0
	11117446	2	2009	0	-	-	2	0	1	0	2	0	1	0	3	0	0	2
	11118292	2	2010	0	-	-	0	1	1	0	0	1	1	0	3	0	0	0
	11119436	2	2006	0	-	-	2	1	0	0	1	0	0	0	0	0	0	0
	11120475	2	2008	0	-	-	0	1	1	0	0	0	0	0	0	0	0	0
	11126158	2	2010	2	-	-	2	1	1	2	3	0	1	0	3	0	0	0
	11131575	2	2010	2	9	-	2	1	1	2	3	0	1	0	3	0	0	0
	11134801	2	2009	2	6	-	2	1	1	2	3	0	0	0	0	0	0	0
	11135877	2	2009	0	-	-	2	0	1	0	2	1	1	0	0	1	0	0
	11136756	2	2010	0	-	-	0	1	1	0	0	0	0	0	0	0	0	0
	11142073	2	2010	0	-	-	2	1	1	0	2	0	0	0	0	0	0	0
	11144534	2	2010	0	-	-	0	1	1	0	0	1	0	0	0	0	0	0
	11146381	2	2001	3	11	-	2	0	1	3	1	0	1	3	0	0	0	0
	11151790	2	2007	0	-	-	0	1	1	0	0	1	1	0	0	0	0	0
	11156634	2	2010	2	-	-	2	0	1	2	3	0	1	0	0	0	1	0
	11156800	2	2008	0	-	-	2	1	1	0	3	0	1	3	3	0	0	0
	11158468	2	2010	0	-	-	2	1	0	0	1	0	1	0	0	0	0	2
	11159887	2	2009	0	-	-	2	1	1	0	1	0	1	0	0	0	1	0
	11172122	2	2010	2	9	-	2	1	1	2	3	0	0	0	0	0	0	0
	11173451	2	2010	3	16	16	2	1	1	3	3	0	1	0	3	0	0	0
	11177680	2	2009	0	-	-	2	0	1	0	2	1	1	0	3	0	0	0
	11178984	2	2008	3	13	10	2	1	1	3	3	1	0	0	0	0	0	0
	11181719	2	2007	3	24	24	2	1	1	3	2	1	1	1	0	0	0	0
	11182699	2	2009	0	-	-	0	1	1	0	0	0	1	0	3	0	0	0
	11183997	2	2010	0	-	-	2	1	0	0	1	0	1	3	3	0	0	0
	11185389	2	2010	0	-	-	2	1	1	0	3	0	1	0	1	0	0	0
	11188297	2	2010	0	-	-	0	0	1	0	0	1	0	0	0	0	0	0
	11189189	2	2009	0	-	-	0	1	1	0	0	0	0	0	0	0	0	0
	11190382	2	2009	0	-	-	0	1	0	0	0	0	0	0	0	0	0	0
	11192144	2	2006	3	10	10	2	1	1	3	3	0	1	0	0	0	0	0
	11194678	2	2010	3	11	6	2	1	1	3	3	0	0	0	0	0	0	0
	11195688	2	2010	0	-	-	0	0	0	0	0	0	0	0	0	0	0	0
	11196901	2	2008	0	-	-	2	1	1	0	2	0	0	0	0	0	0	0
	11197880	2	2009	3	19	19	2	1	1	3	3	0	1	0	2	0	0	0
	11201872	2	2010	1	1	-	2	0	1	1	3	0	1	0	0	0	0	1
	11203078	2	2010	0	-	-	2	1	1	0	1	0	0	0	0	0	0	0
	11206910	2	2009	0	-	-	2	1	1	0	2	0	0	0	0	0	0	0
	11207697	2	2010	0	-	-	0	1	0	0	0	0	1	0	2	0	0	0
	11226698	2	2006	1	6	-	2	1	0	1	1	0	1	3	0	0	0	0
	11227980	2	2009	0	-	-	2	0	1	0	3	1	0	0	0	0	0	0
	11228737	2	2011	0	-	-	0	0	1	0	0	1	1	0	0	0	0	0
	11232107	2	2011	0	-	-	2	1	1	0	2	0	1	0	0	0	0	0
	11233343	2	2010	0	-	-	0	1	0	0	0	0	1	0	3	0	0	0
	11235049	2	2010	0	-	-	2	0	0	0	1	0	0	0	0	0	0	0
	11241456	2	2010	2	7	-	0	1	1	2	0	0	1	0	3	0	0	0
	11242844	2	2010	3	-	-	2	1	1	3	3	0	1	1	2	0	0	0
	11244219	2	2010	3	-	-	2	1	1	3	3	1	1	0	1	0	0	1
	11248794	2	2011	0	-	-	2	1	1	0	2	1	0	0	0	0	0	0
	11256765	2	2010	0	-	-	2	0	0	0	1	0	1	0	0	0	0	0
	11257429	2	2009	0	-	-	2	1	1	0	2	0	0	0	0	0	0	0
	11261711	2	2010	2	-	-	0	1	1	2	0	0	1	1	1	0	0	0
	11263642	2	2010	3	-	-	2	0	1	3	1	0	0	0	0	0	0	0
	11267555	2	2008	0	-	-	0	1	0	0	0	0	0	0	0	0	0	0
	11272767	2	2010	0	-	-	2	1	1	0	3	0	1	0	0	0	0	1
	11274034	2	2011	0	-	-	0	1	0	0	0	0	1	2	0	0	0	0
	11277485	2	2010	0	-	-	0	1	0	0	0	0	0	0	0	0	0	0
	11278475	2	2007	0	-	-	0	0	1	0	0	0	0	0	0	0	0	0
	11279143	2	2010	0	-	-	0	1	1	0	0	0	1	0	3	0	0	1
	11282522	2	2010	0	-	-	2	1	1	0	1	0	0	0	0	0	0	0
	11287709	2	2010	0	-	-	2	1	0	0	1	0	1	2	0	0	0	0
	11290113	2	2011	3	6	-	2	1	1	3	2	1	1	0	3	0	0	0
	11290760	2	2010	0	-	-	2	0	1	0	2	0	1	0	0	0	0	0
	11291818	2	2010	3	16	14	2	1	1	3	3	1	1	0	3	0	0	0
	11300034	2	2009	-	-	-	-	9	9	-	-	-	1	9	3	9	9	9
	11303072	2	2011	0	-	-	2	1	1	0	3	1	0	0	0	0	0	0
	11304209	2	2010	0	-	-	0	1	0	0	0	0	0	0	0	0	0	0
	11305649	2	2010	2	-	-	2	0	1	2	3	0	1	0	0	0	0	0
	11311560	2	2010	0	-	-	2	1	1	0	3	1	1	0	0	0	0	0
	11317112	2	2009	0	-	-	2	0	1	0	1	0	0	0	0	0	0	0
	11330386	2	2010	0	-	-	2	1	1	0	2	1	1	0	0	0	0	0
	11333733	2	2009	1	2	-	2	1	1	1	3	0	1	0	1	0	0	0
	11333949	2	2009	0	-	-	2	1	1	0	3	0	0	0	0	0	0	0
	11337658	2	2009	2	4	-	2	0	1	2	3	0	1	2	0	0	0	0
	11341663	2	2011	0	-	-	2	1	1	0	3	1	0	0	0	0	0	0
	11342734	2	2010	0	-	-	2	1	1	0	3	1	1	0	3	0	0	0
	11345669	2	2010	0	-	-	2	1	0	0	1	0	0	0	0	0	0	0
	11353771	2	2008	2	-	-	2	1	1	2	3	1	1	1	1	0	0	0
	11356694	2	2011	0	-	-	2	1	1	0	3	0	1	0	3	0	0	0
	11366308	2	2010	0	-	-	2	1	1	0	3	0	0	0	0	0	0	0
	11367204	2	2011	0	-	-	0	1	1	0	0	0	1	0	3	0	0	0
	11367539	2	2010	2	-	-	2	1	1	2	2	0	1	2	2	0	0	0
	11379573	2	2008	0	-	-	2	0	1	0	2	0	0	0	0	0	0	0
	11379574	2	2007	0	-	-	0	0	0	0	0	0	0	0	0	0	0	0
	11391565	2	2010	2	3	-	2	0	1	2	3	0	0	0	0	0	0	0
	11391581	2	2010	3	9	9	0	1	1	3	0	0	0	0	0	0	0	0
	11394032	2	2010	0	-	-	2	1	0	0	1	0	0	0	0	0	0	0
	11395190	2	2010	0	-	-	0	1	0	0	0	0	1	0	0	0	0	0
	11414108	2	2011	0	-	-	2	1	0	0	1	0	1	0	3	0	0	0
	11414967	2	2010	0	-	-	0	0	0	0	0	0	0	0	0	0	0	0
	11420945	2	2009	0	-	-	2	0	0	0	1	0	0	0	0	0	0	0
	11423456	2	2011	1	1	-	2	0	1	1	2	0	0	0	0	0	0	0
	11424302	2	2009	0	-	-	0	1	0	0	0	0	0	0	0	0	0	0
	11438380	2	2010	0	-	-	2	1	1	0	3	1	0	0	0	0	0	0
	11438382	2	2009	0	-	-	0	1	1	0	0	0	1	0	0	0	0	0
	11438411	2	2010	0	-	-	2	1	1	0	3	0	1	0	0	0	0	0
	11439321	2	2011	0	-	-	2	0	1	0	3	0	1	0	1	0	0	0
	11439331	2	2008	3	32	-	2	0	9	3	-	-	0	0	0	0	0	0
	11444337	2	2009	0	-	-	2	1	1	0	3	0	1	0	0	0	0	0
	11459549	2	2007	0	-	-	0	0	1	0	0	0	0	0	0	0	0	0
	11466939	2	2010	0	-	-	2	1	0	0	1	0	1	2	2	0	0	0
	11468039	2	2011	0	-	-	0	1	9	0	0	-	1	0	3	0	0	0
	11471068	2	2011	2	-	-	0	0	1	2	0	0	0	0	0	0	0	0
	11480822	2	2008	0	-	-	2	1	1	0	1	1	1	0	3	0	0	0
	11481698	2	2011	0	-	-	2	1	1	0	1	0	1	2	3	0	0	0
	11483391	2	-	3	-	-	2	9	9	3	-	-	9	9	9	9	9	9
	11488192	2	2007	0	-	-	-	1	9	0	0	-	1	9	9	9	9	9
	11489146	2	2012	3	-	-	2	1	1	3	-	-	1	1	0	0	0	0
	11495395	2	2012	0	-	-	0	0	9	0	0	-	9	9	9	9	9	9
	11500648	2	2010	0	-	-	2	0	1	0	2	0	0	0	0	0	0	0
	11503152	2	2011	2	-	-	2	1	1	2	2	0	0	0	0	0	0	0
	11505651	2	2011	0	-	-	2	1	1	0	3	0	0	0	0	0	0	0
	11508486	2	2009	0	-	-	-	9	9	0	0	-	1	2	3	0	1	1
	11508727	2	2010	0	-	-	0	1	1	0	0	1	1	0	0	0	1	0
	11508790	2	2010	0	-	-	0	1	0	0	0	0	0	0	0	0	0	0
	11508836	2	2011	2	3	-	2	1	1	2	3	0	1	0	0	0	0	0
	11508913	2	2010	0	-	-	0	1	1	0	0	1	1	0	3	0	0	0
	11513908	2	2010	0	-	-	0	1	0	0	0	0	0	0	0	0	0	0
	11525445	2	-	0	-	-	-	1	9	0	0	-	1	0	2	0	0	0
	11529153	2	2008	2	8	-	2	1	1	2	2	0	1	0	1	0	0	0
	11529371	2	2011	1	1	-	2	1	1	1	2	0	0	0	0	0	0	0
	11530416	2	2011	1	-	-	0	1	0	1	0	0	0	0	0	0	0	0
	11530485	2	2011	0	-	-	2	1	0	0	1	0	1	3	0	0	0	0
	11531746	2	-	0	-	-	2	1	1	0	1	0	1	0	0	0	0	0
	11532856	2	2012	0	-	-	2	1	0	0	1	0	1	0	3	0	1	0
	11533286	2	-	0	-	-	2	1	1	0	3	1	1	0	3	0	0	0
	11536191	2	2011	2	5	-	2	1	9	2	-	-	1	0	2	0	0	0
	11536201	2	2011	0	-	-	2	1	1	0	1	0	0	0	0	0	0	0
	11536450	2	2011	2	-	-	2	1	9	2	-	-	0	0	0	0	0	0
	11537772	2	2007	0	-	-	2	0	1	0	3	0	1	1	0	0	0	0
	11542254	2	2012	2	3	-	2	1	1	2	3	0	0	0	0	0	0	0
	11542301	2	2011	0	-	-	2	1	1	0	3	0	0	0	0	0	0	0
	11547221	2	2011	2	-	-	2	0	1	2	2	0	0	0	0	0	0	0
	11548192	2	2011	0	-	-	0	1	0	0	0	0	0	0	0	0	0	0
	11548528	2	2010	0	-	-	2	1	1	0	2	0	1	0	0	0	0	0
	11548978	2	2011	0	-	-	2	0	1	0	3	0	0	0	0	0	0	0
	11550645	2	2012	0	-	-	2	1	1	0	3	0	1	3	3	0	0	0
	11560311	2	2011	0	-	-	0	0	1	0	0	0	0	0	0	0	0	0
	11564973	2	2011	2	-	-	2	0	1	2	3	0	0	0	0	0	0	0
	11566068	2	2011	2	-	-	2	1	1	2	3	0	1	0	3	0	0	0
	11566288	2	2011	2	-	-	2	1	1	2	2	0	1	0	0	0	1	0
	11572125	2	2011	2	-	-	2	1	1	2	1	0	0	0	0	0	0	0
	11578394	2	2011	0	-	-	2	1	1	0	2	0	1	1	0	0	0	0
	11578406	2	2011	0	-	-	0	0	0	0	0	0	0	0	0	0	0	0
	11581025	2	2008	0	-	-	0	0	1	0	0	0	0	0	0	0	0	0
	11593350	2	2012	0	-	-	0	1	0	0	0	0	0	0	0	0	0	0
	11616759	2	2011	1	-	-	2	0	1	1	2	1	1	0	0	0	1	0
	11616764	2	2012	1	0	-	2	1	1	1	2	0	1	0	3	0	0	0
	11626992	2	2011	0	-	-	0	1	1	0	0	0	0	0	0	0	0	0
	11631659	2	2012	3	-	-	2	1	9	3	-	-	0	0	0	0	0	0
	11639764	2	2012	0	-	-	-	9	9	0	0	-	9	9	9	9	9	9
	11643143	2	-	3	-	-	2	1	9	3	-	-	1	2	1	0	0	0
	11646553	2	2010	0	-	-	2	1	1	0	3	0	1	2	2	0	0	0
	11653083	2	2007	0	-	-	0	1	0	0	0	0	1	0	0	0	0	0
	11657324	2	2011	0	-	-	2	1	0	0	1	0	0	0	0	0	0	0
	11657328	2	2011	0	-	-	2	1	1	0	3	0	1	0	0	0	0	0
	11657331	2	2012	0	-	-	2	1	1	0	3	0	0	0	0	0	0	0
	11660292	2	2007	2	6	-	2	1	1	2	2	0	0	0	0	0	0	0
	11662972	2	2010	0	-	-	2	0	0	0	1	0	1	0	0	0	0	0
	11664241	2	2012	0	-	-	0	1	1	0	0	1	0	0	0	0	0	0
	11668313	2	2016	2	0	-	2	1	1	2	2	1	1	0	2	0	0	0
	11668987	2	2012	0	-	-	2	1	1	0	3	0	1	0	2	0	0	0
	11675207	2	2012	0	-	-	2	0	0	0	1	0	1	0	0	0	1	0
	11682407	2	2011	2	2	-	2	1	1	2	3	0	0	0	0	0	0	0
	11694941	2	2012	2	-	-	2	1	1	2	3	0	1	0	2	0	0	0
	11697583	2	2010	2	3	-	2	0	1	2	3	0	0	0	0	0	0	0
	11702268	2	2011	0	-	-	0	0	0	0	0	0	0	0	0	0	0	0
	11702505	2	2011	0	-	-	0	1	0	0	0	0	1	0	2	0	0	0
	11722004	2	2011	0	-	-	0	1	0	0	0	0	0	0	0	0	0	0
	11722276	2	2011	0	-	-	0	0	1	0	0	0	1	2	2	0	0	0
	11729985	2	2011	0	-	-	2	1	1	0	3	0	0	0	0	0	0	0
	11733129	2	2012	0	-	-	2	1	1	0	2	0	1	2	2	0	0	0
	11736106	2	2011	0	-	-	2	1	1	0	3	1	1	0	0	0	1	0
	11740015	2	2012	0	-	-	0	0	0	0	0	0	1	0	2	0	0	0
	11743535	2	2011	0	-	-	2	1	0	0	1	0	0	0	0	0	0	0
	11746118	2	2011	3	11	6	2	1	1	3	2	0	0	0	0	0	0	0
	11749634	2	2008	0	-	-	2	1	1	0	2	0	0	0	0	0	0	0
	11763657	2	2008	0	-	-	2	1	1	0	2	0	1	0	2	0	0	0
	11768307	2	2011	0	-	-	2	1	1	0	3	1	0	0	0	0	0	0
	11774620	2	2011	1	2	-	2	1	1	1	3	0	0	0	0	0	0	0
	11785836	2	2012	0	-	-	2	0	0	0	1	0	0	0	0	0	0	0
	11786635	2	2011	0	-	-	2	1	1	0	3	1	1	2	0	0	1	0
	11786978	2	2012	0	-	-	2	0	1	0	1	0	1	0	0	0	1	0
	11787819	2	2012	0	-	-	0	0	9	0	0	-	9	9	9	9	9	9
	11806761	2	2009	0	-	-	2	1	1	0	2	1	1	0	2	0	0	0
	11824976	2	2012	0	-	-	2	1	1	0	2	0	0	0	0	0	0	0
	11828394	2	2012	0	-	-	2	1	1	0	3	0	1	0	3	0	0	0
	11828885	2	2012	0	-	-	2	1	1	0	3	0	0	0	0	0	0	0
	11837668	2	2011	0	-	-	0	1	0	0	0	0	1	0	2	0	0	0
	11852512	2	2011	0	-	-	2	1	1	0	2	1	0	0	0	0	0	0
	11852533	2	2012	0	-	-	2	1	1	0	3	0	1	0	0	0	1	0
	11855151	2	2012	0	-	-	2	1	1	0	2	1	1	2	0	0	0	0
	11858847	2	2011	0	-	-	2	1	1	0	2	1	0	0	0	0	0	0
	11866803	2	2011	0	-	-	2	1	1	0	2	0	0	0	0	0	0	0
	11871501	2	2012	0	-	-	0	1	1	0	0	0	0	0	0	0	0	0
	11871712	2	2012	0	-	-	2	1	1	0	2	0	0	0	0	0	0	0
	11872404	2	2012	0	-	-	2	1	1	0	3	1	0	0	0	0	0	0
	11874113	2	2010	2	6	-	2	1	1	2	2	0	0	0	0	0	0	0
	11881152	2	2012	0	-	-	0	1	1	0	0	0	1	0	0	0	1	0
	11886222	2	2011	1	2	-	0	1	0	1	0	0	0	0	0	0	0	0
	11894805	2	2011	0	-	-	0	0	1	0	0	0	1	2	2	0	0	0
	11898643	2	2012	0	-	-	2	0	1	0	3	0	1	2	0	0	0	0
	11909463	2	2011	3	22	22	2	1	1	3	3	0	0	0	0	0	0	0
	11909573	2	2012	0	-	-	0	1	1	0	0	1	1	3	0	0	1	0
	11910986	2	2012	2	1	-	2	0	1	2	2	0	1	0	1	0	0	0
	11912620	2	2012	0	-	-	2	1	0	0	1	0	0	0	0	0	0	0
	11915740	2	2012	0	-	-	2	0	0	0	1	0	0	0	0	0	0	0
	11916312	2	2012	0	-	-	2	0	1	0	3	1	0	0	0	0	0	0
	11917764	2	2011	0	-	-	0	1	1	0	0	1	0	0	0	0	0	0
	11943703	2	2012	0	-	-	2	0	1	0	3	0	0	0	0	0	0	0
	11949574	2	2012	3	16	6	2	1	1	3	3	0	1	0	0	0	0	0
	11954837	2	2012	0	-	-	0	0	0	0	0	0	1	0	0	0	0	0
	11957085	2	2012	0	-	-	0	1	0	0	0	0	0	0	0	0	0	0
	11957388	2	2012	0	-	-	2	1	1	0	1	0	0	0	0	0	0	0
	11959566	2	2012	2	-	-	2	1	1	2	3	0	1	1	0	0	0	0
	11962108	2	2013	2	-	-	2	1	1	2	2	0	1	0	3	0	1	0
	11967796	2	2012	0	-	-	2	1	1	0	3	1	0	0	0	0	0	0
	11975723	2	2012	0	-	-	2	1	1	0	3	1	1	0	2	0	0	0
	11979167	2	2012	0	-	-	2	1	1	0	2	0	1	0	3	0	0	0
	11983766	2	2012	0	-	-	0	1	1	0	0	0	0	0	0	0	0	0
	11983786	2	2012	3	11	11	2	0	1	3	3	0	1	2	1	0	0	0
	11990631	2	2012	3	11	11	2	1	1	3	2	0	0	0	0	0	0	0
	11990673	2	2013	0	-	-	0	1	0	0	0	0	0	0	0	0	0	0
	11990991	2	2010	0	-	-	2	1	1	0	2	0	0	0	0	0	0	0
	11992815	2	2012	0	-	-	0	1	0	0	0	0	1	2	2	0	0	0
	11996494	2	2012	2	19	-	2	1	1	2	1	0	1	2	2	0	0	0
	11997019	2	2011	0	-	-	2	0	0	0	1	0	0	0	0	0	0	0
	11999784	2	2012	3	18	18	2	1	1	3	1	0	1	1	0	0	0	0
	12002969	2	2011	3	13	13	2	1	1	3	3	0	1	2	0	0	0	0
	12003768	2	2012	0	-	-	0	1	1	0	0	1	1	2	0	0	0	0
	12003835	2	2008	0	-	-	2	1	1	0	2	0	0	0	0	0	0	0
	12003872	2	2012	0	-	-	2	1	1	0	3	1	1	0	3	0	0	0
	12003992	2	2012	0	-	-	2	0	1	0	2	0	0	0	0	0	0	0
	12011617	2	2012	1	1	-	2	1	0	1	1	0	1	0	0	0	1	0
	12016479	2	2012	0	-	-	2	1	1	0	1	0	0	0	0	0	0	0
	12016481	2	2012	0	-	-	2	1	1	0	3	0	1	2	1	0	0	0
	12017460	2	2010	1	5	-	2	1	1	1	3	0	1	0	0	0	1	0
	12017475	2	2012	0	-	-	2	1	0	0	1	0	0	0	0	0	0	0
	12019654	2	2012	3	-	-	2	1	1	3	3	0	1	0	1	0	0	0
	12024603	2	2011	0	-	-	0	1	0	0	0	0	0	0	0	0	0	0
	12024870	2	2012	0	-	-	2	1	1	0	2	0	0	0	0	0	0	0
	12026422	2	2013	0	-	-	2	0	1	0	3	0	0	0	0	0	0	0
	12031387	2	2012	0	-	-	2	0	1	0	2	0	1	0	2	0	0	0
	12062754	2	2012	0	-	-	2	1	1	0	3	0	0	0	0	0	0	0
	12083382	2	2012	3	12	10	2	1	1	3	2	0	1	2	0	0	1	0
	12085088	2	2009	2	5	-	2	1	1	2	2	0	1	2	0	0	0	0
	12090076	2	2012	0	-	-	2	1	1	0	2	0	0	0	0	0	0	0
	12090539	2	2013	0	-	-	2	1	1	0	2	0	0	0	0	0	0	0
	12095627	2	2013	0	-	-	2	1	1	0	1	1	1	2	0	0	0	0
	12098526	2	2011	3	4	4	2	1	1	3	3	0	1	0	0	0	1	0
	12104173	2	2013	3	7	4	2	1	1	3	2	1	0	0	0	0	0	0
	12104418	2	2012	3	-	-	2	0	1	3	2	0	0	0	0	0	0	0
	12116938	2	2012	2	-	-	2	1	1	2	2	0	0	0	0	0	0	0
	12118044	2	2013	2	-	-	2	1	1	2	3	1	1	2	2	0	1	0
	12118433	2	2013	0	-	-	0	1	0	0	0	0	0	0	0	0	0	0
	12119340	2	2012	0	-	-	2	1	1	0	3	0	1	3	3	0	1	0
	12123336	2	2012	0	-	-	2	1	1	0	3	0	1	0	0	0	0	0
	12128735	2	2012	0	-	-	2	1	0	0	1	0	1	2	0	0	0	0
	12134418	2	2012	0	-	-	2	1	1	0	2	1	1	0	0	0	0	0
	12134442	2	2012	0	-	-	0	1	0	0	0	0	0	0	0	0	0	0
	12143309	2	2013	0	-	-	2	1	1	0	2	1	1	0	0	0	0	0
	12164810	2	2014	2	4	-	2	0	1	2	2	0	0	0	0	0	0	0
	12165321	2	2011	0	-	-	0	0	0	0	0	0	1	0	0	0	0	0
	12170998	2	2012	0	-	-	0	1	1	0	0	0	1	0	1	0	0	0
	12171388	2	2012	0	-	-	2	1	1	0	3	1	1	0	3	0	0	0
	12171639	2	2012	0	-	-	2	0	1	0	3	0	1	2	0	0	0	0
	12178822	2	2013	0	-	-	2	0	1	0	3	0	0	0	0	0	0	0
	12178845	2	2013	0	-	-	2	1	1	0	3	0	1	2	0	0	0	0
	12185945	2	2013	0	-	-	0	1	1	0	0	0	0	0	0	0	0	0
	12192370	2	2012	2	8	-	2	1	1	2	3	0	1	0	3	0	1	1
	12192388	2	2012	0	-	-	2	1	1	0	3	0	0	0	0	0	0	0
	12192400	2	2012	0	-	-	2	1	1	0	2	0	1	0	0	0	0	0
	12198433	2	2007	0	-	-	0	0	0	0	0	0	0	0	0	0	0	0
	12198449	2	2012	0	-	-	2	1	1	0	2	0	1	0	3	0	0	0
	12209972	2	2012	0	-	-	2	1	0	0	1	0	0	0	0	0	0	0
	12210009	2	2012	0	-	-	2	0	1	0	2	1	1	0	3	0	0	0
	12210383	2	2013	3	14	14	2	0	1	3	2	0	0	0	0	0	0	0
	12216273	2	2012	3	10	10	2	1	1	3	3	0	0	0	0	0	0	0
	12221865	2	2011	0	-	-	2	0	1	0	3	1	0	0	0	0	0	0
	12221871	2	2012	0	-	-	0	1	1	0	0	1	0	0	0	0	0	0
	12231221	2	2012	2	2	-	2	0	1	2	1	0	1	0	0	0	0	0
	12238979	2	2012	0	-	-	2	1	1	0	3	0	1	0	3	0	0	0
	12239318	2	2012	0	-	-	2	1	1	0	2	0	0	0	0	0	0	0
	12239352	2	2013	0	-	-	2	1	0	0	1	0	0	0	0	0	0	0
	12239394	2	2013	0	-	-	2	1	1	0	2	0	1	2	3	0	1	0
	12253588	2	2013	2	14	-	2	1	1	2	3	0	1	0	3	0	1	0
	12254137	2	2012	0	-	-	0	1	1	0	0	0	1	0	1	0	0	0
	12254177	2	2013	0	-	-	2	0	1	0	3	0	0	0	0	0	0	0
	12260981	2	2013	0	-	-	2	0	1	0	1	0	0	0	0	0	0	0
	12260997	2	2012	0	-	-	0	0	1	0	0	1	0	0	0	0	0	0
	12261008	2	2013	2	2	-	2	1	1	2	2	0	0	0	0	0	0	0
	12269097	2	2013	0	-	-	2	0	1	0	3	1	0	0	0	0	0	0
	12284589	2	2013	0	-	-	0	1	0	0	0	0	1	0	3	0	0	0
	12290091	2	2007	0	-	-	0	1	1	0	0	1	0	0	0	0	0	0
	12290639	2	2013	1	1	-	2	1	1	1	3	1	0	0	0	0	0	0
	12296194	2	2012	0	-	-	2	0	1	0	3	0	1	0	0	0	0	1
	12296249	2	2012	2	5	-	0	1	1	2	0	0	0	0	0	0	0	0
	12296304	2	2012	3	4	-	2	1	1	3	3	0	0	0	0	0	0	0
	12302072	2	2013	0	-	-	0	0	1	0	0	1	1	0	0	1	0	0
	12307581	2	2013	0	-	-	0	0	1	0	0	1	1	0	3	0	0	0
	12307590	2	2012	0	-	-	0	0	0	0	0	0	0	0	0	0	0	0
	12307595	2	2012	0	-	-	2	1	1	0	3	1	1	2	3	0	0	0
	12315112	2	2013	0	-	-	0	0	0	0	0	0	0	0	0	0	0	0
	12315145	2	2013	0	-	-	0	1	0	0	0	0	1	2	0	0	0	0
	12315418	2	2012	0	-	-	0	1	0	0	0	0	0	0	0	0	0	0
	12331186	2	2012	0	-	-	2	1	1	0	2	0	1	1	0	0	0	0
	12337453	2	2012	0	-	-	0	1	1	0	0	0	0	0	0	0	0	0
	12339439	2	2014	0	-	-	0	1	1	0	0	1	1	3	2	0	0	0
	12346776	2	2013	1	-	-	0	1	1	1	0	0	1	0	0	0	0	0
	12346972	2	2013	0	-	-	0	1	1	0	0	1	1	0	3	0	0	0
	12353727	2	2013	0	-	-	0	1	0	0	0	0	0	0	0	0	0	0
	12353833	2	2013	0	-	-	2	0	1	0	2	0	0	0	0	0	0	0
	12353837	2	2013	0	-	-	2	1	1	0	3	0	0	0	0	0	0	0
	12353882	2	2012	2	5	-	2	1	1	2	2	0	0	0	0	0	0	0
	12360983	2	2010	0	-	-	0	0	1	0	0	0	1	3	3	0	0	0
	12361009	2	2013	0	-	-	2	0	0	0	1	0	1	0	1	0	0	0
	12361343	2	2013	0	-	-	2	1	1	0	3	0	0	0	0	0	0	0
	12367502	2	2013	3	3	3	2	1	1	3	3	0	1	3	0	0	0	0
	12375024	2	2014	0	-	-	2	1	1	0	1	0	1	1	0	0	0	0
	12375046	2	2014	0	-	-	-	1	1	0	0	0	1	0	0	0	0	0
	12375099	2	2013	2	6	-	2	1	1	2	3	0	0	0	0	0	0	0
	12376057	2	2013	3	16	16	2	1	1	3	3	0	1	3	0	0	0	0
	12408783	2	2012	0	-	-	2	0	1	0	2	0	0	0	0	0	0	0
	12408806	2	2013	0	-	-	0	0	1	0	0	0	1	0	0	0	0	0
	12408826	2	2013	0	-	-	0	0	1	0	0	1	1	0	0	1	0	0
	12425238	2	2008	0	-	-	-	1	1	0	0	0	1	1	0	0	0	0
	12432884	2	2013	2	7	-	2	1	1	2	3	0	1	0	1	0	0	0
	12433451	2	2013	0	-	-	0	0	0	0	0	0	0	0	0	0	0	0
	12433487	2	2011	0	-	-	0	1	0	0	0	0	0	0	0	0	0	0
	12439056	2	2012	0	-	-	0	1	0	0	0	0	0	0	0	0	0	0
	12446901	2	2013	3	2	2	2	1	1	3	2	0	0	0	0	0	0	0
	12447013	2	2014	2	-	-	2	1	1	2	3	1	1	1	0	0	0	0
	12455548	2	2014	2	-	-	2	1	1	2	3	1	1	0	0	0	0	0
	12459608	2	2013	2	-	-	2	1	1	2	3	1	1	2	0	0	0	0
	12460115	2	2013	0	-	-	0	1	1	0	0	0	0	0	0	0	0	0
	12460160	2	2010	0	-	-	0	0	1	0	0	0	0	0	0	0	0	0
	12461270	2	2014	0	-	-	0	1	0	0	0	0	1	1	1	0	0	0
	12466182	2	2013	3	26	-	2	1	9	3	-	-	1	0	0	0	0	1
	12466428	2	2013	1	-	-	0	1	0	1	0	0	0	0	0	0	0	0
	12466442	2	2014	0	-	-	2	1	1	0	3	0	1	0	0	0	0	0
	12470271	2	2011	0	-	-	2	1	0	0	1	0	0	0	0	0	0	0
	12478293	2	2011	0	-	-	2	1	1	0	2	0	0	0	0	0	0	0
	12479234	2	2014	0	-	-	0	0	1	0	0	0	0	0	0	0	0	0
	12485439	2	2008	0	-	-	2	1	1	0	3	1	0	0	0	0	0	0
	12491973	2	2013	3	14	14	2	1	1	3	3	1	0	0	0	0	0	0
	12494241	2	2012	0	-	-	2	1	1	0	2	0	0	0	0	0	0	0
	12499640	2	2014	3	19	18	2	1	1	3	3	0	0	0	0	0	0	0
	12508554	2	2014	0	-	-	2	1	1	0	3	0	1	0	0	0	0	0
	12511178	2	2014	0	-	-	2	1	1	0	3	0	1	2	0	0	0	0
	12516552	2	2014	0	-	-	2	1	1	0	2	0	1	0	0	0	1	0
	12523224	2	2014	3	21	19	2	1	1	3	3	1	0	0	0	0	0	0
	12536530	2	2014	1	1	-	2	1	1	1	1	0	0	0	0	0	0	0
	12553804	2	2014	0	-	-	0	0	0	0	0	0	1	0	0	0	0	0
	12554128	2	2013	0	-	-	2	1	1	0	2	1	0	0	0	0	0	0
	12554193	2	2014	0	-	-	2	1	1	0	3	1	1	2	1	0	0	0
	12554353	2	2013	0	-	-	2	1	1	0	2	0	0	0	0	0	0	0
	12560451	2	2014	0	-	-	2	1	1	0	3	0	0	0	0	0	0	0
	12560454	2	2014	0	-	-	2	1	1	0	2	1	0	0	0	0	0	0
	12560469	2	2014	2	3	-	2	1	1	2	2	0	1	1	0	0	0	0
	12566985	2	2008	3	23	23	2	1	9	3	-	-	9	2	2	2	9	9
	12573313	2	2014	0	-	-	2	1	1	0	2	0	1	2	0	0	0	0
	12573325	2	2014	0	-	-	0	1	1	0	0	0	0	0	0	0	0	0
	12573392	2	2008	0	-	-	2	1	0	0	1	0	1	0	2	0	0	2
	12582016	2	2014	0	-	-	0	1	0	0	0	0	1	0	0	0	0	0
	12582061	2	2012	0	-	-	2	1	1	0	1	0	1	0	2	0	0	0
	12590700	2	2006	3	10	10	2	0	1	3	1	0	0	0	0	0	0	0
	12606158	2	2013	0	-	-	2	1	1	0	2	0	0	0	0	0	0	0
	12612965	2	2014	0	-	-	2	0	1	0	3	0	0	0	0	0	0	0
	12612968	2	2014	0	-	-	0	1	0	0	0	0	1	0	2	0	0	0
	12619829	2	2012	3	17	-	2	0	1	3	3	0	1	0	0	0	1	0
	12625706	2	2014	1	1	-	2	1	0	1	1	0	1	2	0	0	0	0
	12632119	2	2014	1	4	-	2	1	1	1	3	0	0	0	0	0	0	0
	12632123	2	2013	0	-	-	0	1	1	0	0	0	0	0	0	0	0	0
	12643600	2	2014	0	-	-	2	1	1	0	3	1	1	1	0	0	0	0
	12647332	2	2014	0	-	-	2	1	1	0	1	0	0	0	0	0	0	0
	12648302	2	2014	3	6	-	2	0	1	3	3	0	0	0	0	0	0	0
	12650022	2	2014	0	-	-	0	0	1	0	0	1	0	0	0	0	0	0
	12650049	2	2012	0	-	-	0	1	0	0	0	0	0	0	0	0	0	0
	12655667	2	2014	0	-	-	0	1	1	0	0	0	1	0	0	0	0	0
	12655678	2	2014	0	-	-	2	1	1	0	2	1	0	0	0	0	0	0
	12661654	2	2014	0	-	-	0	1	0	0	0	0	0	0	0	0	0	0
	12661665	2	2014	0	-	-	0	0	0	0	0	0	0	0	0	0	0	0
	12678592	2	2015	0	-	-	2	1	1	0	3	0	0	0	0	0	0	0
	12686677	2	2014	0	-	-	0	1	0	0	0	0	0	0	0	0	0	0
	12686928	2	2013	3	-	-	2	1	1	3	3	0	1	2	1	0	1	0
	12695801	2	2015	3	13	-	2	1	1	3	2	0	0	0	0	0	0	0
	12697890	2	2015	2	2	-	2	1	1	2	1	0	0	0	0	0	0	0
	12716377	2	2014	0	-	-	0	0	1	0	0	0	0	0	0	0	0	0
	12717673	2	2014	0	-	-	2	1	1	0	2	0	1	0	0	0	1	0
	12737239	2	2014	3	8	-	2	1	1	3	1	0	0	0	0	0	0	0
	12737270	2	2015	2	0	-	2	1	1	2	3	0	0	0	0	0	0	0
	12737284	2	2014	0	-	-	0	1	1	0	0	1	0	0	0	0	0	0
	12737702	2	2015	0	-	-	2	1	1	0	2	0	1	2	0	0	0	0
	12737866	2	2015	0	-	-	2	0	1	0	2	1	1	3	0	0	0	0
	12737871	2	2014	0	-	-	2	1	1	0	3	0	1	2	0	0	0	0
	12765077	2	2014	2	2	-	2	1	1	2	3	0	0	0	0	0	0	0
	12774804	2	2014	0	-	-	2	0	1	0	3	0	1	0	1	0	0	0
	12775273	2	2015	0	-	-	0	1	1	0	0	0	0	0	0	0	0	0
	12775694	2	2015	3	5	1	2	1	1	3	3	0	1	2	0	0	0	0
	12783211	2	2015	0	-	-	0	1	0	0	0	0	0	0	0	0	0	0
	12791194	2	2008	0	-	-	2	1	1	0	2	0	0	0	0	0	0	0
	12791314	2	2016	2	-	-	2	1	1	2	3	1	1	0	1	0	0	0
	12791630	2	2015	0	-	-	2	1	1	0	3	0	0	0	0	0	0	0
	12812056	2	2015	0	-	-	0	1	1	0	0	0	1	0	0	0	0	0
	12812612	2	2017	0	-	-	0	1	1	0	0	1	1	0	3	0	0	2
	12818546	2	2015	0	-	-	0	0	1	0	0	0	1	0	0	0	0	0
	12826035	2	2015	0	-	-	2	1	1	0	2	0	1	0	0	0	0	0
	12832447	2	2012	0	-	-	2	1	1	0	3	0	1	0	0	0	1	0
	12839274	2	2015	0	-	-	2	1	1	0	3	0	1	0	3	0	1	0
	12842102	2	2014	0	-	-	2	1	0	0	1	0	0	0	0	0	0	0
	12851313	2	2015	0	-	-	2	1	1	0	2	1	0	0	0	0	0	0
	12851325	2	2015	0	-	-	2	1	1	0	3	0	1	0	0	0	1	0
	12860962	2	2014	0	-	-	0	1	0	0	0	0	0	0	0	0	0	0
	12870592	2	2015	0	-	-	0	1	1	0	0	0	1	3	0	0	0	0
	12878853	2	2015	0	-	-	0	1	1	0	0	1	1	0	0	0	0	9
	12892364	2	2013	0	-	-	2	1	1	0	3	0	0	0	0	0	0	0
	12893213	2	2015	0	-	-	2	1	1	0	2	0	0	0	0	0	0	0
	12893243	2	2015	1	6	-	2	1	1	1	3	0	1	3	3	0	0	0
	12903228	2	2014	3	15	8	2	1	1	3	3	1	1	2	0	0	0	0
	12906049	2	2015	0	-	-	2	1	1	0	2	0	0	0	0	0	0	0
	12906071	2	2014	2	4	-	0	0	1	2	0	0	1	0	0	0	0	2
	12911364	2	2014	0	-	-	2	1	1	0	1	0	0	0	0	0	0	0
	12917947	2	2014	2	6	-	2	1	1	2	3	1	0	0	0	0	0	0
	12925793	2	2015	0	-	-	2	1	1	0	2	1	0	0	0	0	0	0
	12925957	2	2015	2	7	-	0	1	1	2	0	0	0	0	0	0	0	0
	12932694	2	2014	0	-	-	2	0	1	0	3	1	0	0	0	0	0	0
	12939235	2	2013	0	-	-	0	0	1	0	0	0	0	0	0	0	0	0
	12965055	2	2015	2	2	-	2	1	1	2	1	0	0	0	0	0	0	0
	12980306	2	2013	0	-	-	2	1	1	0	2	1	1	0	3	0	0	0
	12980520	2	2015	0	-	-	2	1	0	0	1	0	0	0	0	0	0	0
	12987310	2	2015	2	1	-	2	0	1	2	3	1	1	0	0	0	0	2
	12987644	2	2015	0	-	-	2	1	0	0	1	0	0	0	0	0	0	0
	12999239	2	2009	0	-	-	2	1	0	0	1	0	0	0	0	0	0	0
	13005434	2	2015	0	-	-	0	0	0	0	0	0	1	3	0	0	1	0
	13029456	2	2015	0	-	-	2	1	1	0	3	1	1	9	9	9	9	9
	13031153	2	2016	0	-	-	2	1	1	0	3	0	1	0	3	0	0	0
	13033289	2	2013	0	-	-	2	1	0	0	1	0	0	0	0	0	0	0
	13044220	2	2015	0	-	-	0	1	1	0	0	0	0	0	0	0	0	0
	13044221	2	2015	0	-	-	2	1	1	0	2	0	1	0	1	0	0	0
	13044886	2	2015	1	1	-	2	1	1	1	2	1	0	0	0	0	0	0
	13048827	2	2016	2	-	-	2	0	1	2	1	0	1	0	1	0	0	2
	13053423	2	2015	0	-	-	2	1	1	0	3	0	1	0	1	0	0	0
	13053431	2	2015	2	-	-	2	1	1	2	3	1	0	0	0	0	0	0
	13061838	2	2015	0	-	-	0	1	1	0	0	0	0	0	0	0	0	0
	13068604	2	2015	1	1	-	2	1	0	1	1	0	0	0	0	0	0	0
	13069918	2	2015	0	-	-	2	1	1	0	3	1	1	0	1	0	0	0
	13069936	2	2014	0	-	-	2	0	1	0	1	0	0	0	0	0	0	0
	13083689	2	2015	0	-	-	2	1	1	0	3	1	0	0	0	0	0	0
	13083701	2	2015	2	2	-	2	1	1	2	3	1	1	2	0	0	0	0
	13084126	2	2016	0	-	-	0	1	1	0	0	1	1	0	0	0	0	0
	13084141	2	2014	0	-	-	0	1	0	0	0	0	0	0	0	0	0	0
	13091114	2	2013	0	-	-	0	1	1	0	0	0	1	0	1	0	0	0
	13091148	2	2015	0	-	-	2	1	1	0	2	0	0	0	0	0	0	0
	13098628	2	2016	0	-	-	0	1	1	0	0	0	0	0	0	0	0	0
	13098639	2	2015	0	-	-	2	1	1	0	3	0	1	0	1	0	0	0
	13098776	2	2015	2	6	-	2	1	1	2	3	0	0	0	0	0	0	0
	13099120	2	2015	3	6	3	2	0	1	3	3	0	0	0	0	0	0	0
	13105222	2	2017	0	-	-	2	1	1	0	3	0	1	2	0	0	0	0
	13105239	2	2015	3	13	-	2	1	1	3	3	0	0	0	0	0	0	0
	13105241	2	2015	0	-	-	2	1	1	0	3	0	1	3	0	0	0	0
	13105276	2	2015	0	-	-	2	1	9	0	3	1	1	2	1	0	0	0
	13105291	2	2015	0	-	-	2	1	1	0	2	1	1	3	3	0	0	0
	13105382	2	2015	0	-	-	0	1	1	0	0	0	0	0	0	0	0	0
	13106862	2	2015	0	-	-	0	1	0	0	0	0	1	0	0	0	0	0
	13112096	2	2016	0	-	-	2	1	1	0	2	0	1	0	3	0	0	0
	13112412	2	2015	0	-	-	2	1	1	0	3	0	0	0	0	0	0	0
	13116402	2	2015	2	8	-	2	0	1	2	2	0	1	0	1	0	0	0
	13153218	2	2016	0	-	-	2	1	1	0	2	0	0	0	0	0	0	0
	13153259	2	2015	0	-	-	0	1	1	0	0	0	1	3	0	0	0	0
	13160952	2	2015	3	18	6	2	1	1	3	3	1	0	0	0	0	0	0
	13161498	2	2017	3	9	-	2	0	1	3	3	0	1	0	0	0	1	0
	13175930	2	2015	3	12	2	2	1	1	3	2	0	0	0	0	0	0	0
	13181981	2	2014	2	-	-	2	1	1	2	3	0	0	0	0	0	0	0
	13189489	2	2016	0	-	-	0	0	1	0	0	0	0	0	0	0	0	0
	13189771	2	2015	0	-	-	0	1	1	0	0	0	1	0	1	0	0	0
	13191180	2	2016	0	-	-	0	0	1	0	0	0	1	3	0	0	0	0
	13195864	2	2016	0	-	-	0	1	1	0	0	1	1	0	3	0	0	0
	13195869	2	2016	0	-	-	2	1	1	0	1	1	1	2	0	0	0	0
	13196214	2	2016	0	-	-	2	0	1	0	2	0	1	2	0	0	0	0
	13203038	2	2016	0	-	-	0	1	0	0	0	0	0	0	0	0	0	0
	13203059	2	2012	2	15	-	2	1	1	2	3	1	1	4	3	0	0	0
	13203097	2	2016	2	-	-	2	0	9	2	-	-	1	0	0	0	0	0
	13212016	2	2016	2	1	-	-	0	1	2	-	0	1	0	0	0	0	0
	10418394	3	2008	1	0	2	0	1	0	3	1	0	0	0	0	0	99999
	10434280	3	2007	1	3	2	1	0	3	3	0	0	0	0	0	0	99999
	10442923	3	2008	0	0	0	0	0	0	0	1	4	0	0	0	0	99999
	10473645	3	2008	1	0	2	1	1	0	3	1	0	0	0	0	0	99999
	10495945	3	2008	1	0	0	1	0	0	0	0	0	0	0	0	0	99999
	10496294	3	2008	1	0	2	1	0	0	1	0	0	0	0	0	0	99999
	10500616	3	2008	1	0	2	1	0	0	1	0	0	0	0	0	0	99999
	10501575	3	2008	1	0	2	0	1	0	1	0	0	0	2	0	0	99999
	10502350	3	2008	1	0	2	1	0	0	3	0	0	0	0	0	0	99999
	10523645	3	-	-	-	-	-	-	-	-	-	-	-	-	-	-	99999
	10548637	3	2008	1	2	2	0	0	2	3	1	0	0	0	0	0	99999
	10549387	3	2008	1	0	2	1	0	0	2	0	0	0	0	0	0	99999
	10558346	3	2009	1	2	2	0	0	2	3	0	0	0	0	0	0	99999
	10558735	3	2008	1	3	2	1	0	3	3	0	0	0	0	0	0	99999
	10562059	3	2008	1	0	2	1	0	0	1	1	0	0	0	0	0	99999
	10582307	3	2008	1	1	2	1	0	1	3	0	0	0	0	0	0	99999
	10585201	3	2009	1	1	2	1	0	1	1	0	0	0	0	0	0	99999
	10598625	3	2009	1	1	2	0	0	1	2	0	0	0	0	0	0	99999
	10621898	3	2009	1	0	2	0	0	0	2	0	0	0	0	0	0	99999
	10622867	3	2009	1	3	2	0	1	3	3	1	0	0	0	0	0	99999
	10642971	3	2009	1	0	2	0	1	0	2	0	0	0	0	0	0	99999
	10644285	3	2009	1	2	0	1	0	2	0	0	0	0	0	0	0	99999
	10649642	3	2009	1	0	2	0	1	0	2	1	0	0	0	0	0	99999
	10657178	3	2009	1	0	2	1	0	0	3	0	0	0	0	0	0	99999
	10679209	3	2009	1	2	2	1	0	2	2	0	0	0	0	0	0	99999
	10679845	3	2008	1	0	2	1	1	0	3	1	0	0	0	0	0	99999
	10680815	3	2009	1	2	2	1	0	2	3	1	0	0	0	0	0	99999
	10684882	3	-	-	-	-	-	-	-	-	-	-	-	-	-	-	99999
	10685623	3	2009	1	0	2	1	0	0	3	0	0	0	0	0	0	99999
	10699891	3	-	-	-	-	-	-	-	-	-	-	-	-	-	-	99999
	10701322	3	-	-	-	-	-	-	-	-	-	-	-	-	-	-	99999
	10709006	3	2009	1	2	2	1	0	2	1	0	4	0	0	0	0	99999
	10709456	3	2009	1	1	2	1	0	1	3	0	0	0	0	0	0	99999
	10714371	3	-	-	-	-	-	-	-	-	-	-	-	-	-	-	99999
	10715619	3	2007	1	1	2	1	1	1	1	1	4	0	0	0	0	99999
	10737972	3	2009	1	2	2	1	0	2	3	0	0	0	0	0	0	99999
	10740402	3	2009	1	2	2	1	0	2	3	0	0	0	0	0	0	99999
	10742975	3	2009	1	0	2	1	1	0	2	1	0	0	0	0	0	99999
	10763235	3	2009	1	0	2	1	0	0	2	0	0	0	0	0	0	99999
	10768564	3	-	-	-	-	-	-	-	-	-	4	-	-	-	-	99999
	10771088	3	2009	1	0	0	1	0	0	0	0	0	0	0	0	0	99999
	10772102	3	2009	1	0	2	1	1	0	3	1	0	0	0	0	0	99999
	10783703	3	2009	1	3	2	1	1	3	3	0	0	0	0	0	0	99999
	10798322	3	-	-	-	-	-	-	-	-	-	-	-	-	-	-	99999
	10800914	3	2009	1	0	2	0	0	0	3	0	0	0	0	0	0	99999
	10804702	3	-	-	-	-	-	-	-	-	-	-	-	-	-	-	99999
	10811409	3	2009	1	3	2	1	0	3	3	0	0	0	0	0	0	99999
	10828032	3	2009	1	0	2	1	0	0	1	0	0	0	0	0	0	99999
	10866128	3	2009	1	3	2	0	0	3	3	0	0	0	0	0	0	99999
	10872234	3	2010	1	1	2	1	0	1	3	0	0	0	0	0	0	99999
	10880558	3	2008	1	0	0	1	0	0	0	0	0	0	0	0	0	99999
	10882434	3	2010	1	0	2	1	0	0	3	0	0	0	0	0	0	99999
	10882983	3	2009	1	1	2	1	1	1	3	1	0	0	0	0	0	99999
	10911361	3	-	-	-	-	-	-	-	-	-	-	-	-	-	-	99999
	10916618	3	2010	1	2	2	1	0	2	-	-	0	0	0	0	0	99999
	10924039	3	2010	1	3	2	1	0	3	-	-	0	0	0	0	0	99999
	10933840	3	2010	1	0	2	1	1	0	-	-	0	0	0	0	0	99999
	10942981	3	2009	1	2	2	1	1	2	-	-	0	0	0	0	0	99999
	10947843	3	2009	1	3	2	1	0	3	3	0	0	0	0	0	0	99999
	10956268	3	2008	1	0	2	1	0	0	3	0	0	0	0	0	0	99999
	10957423	3	2010	1	0	2	1	0	0	1	0	0	0	0	0	0	99999
	10957760	3	2009	1	3	2	1	0	3	-	-	0	0	0	0	0	99999
	10960353	3	2010	1	0	0	1	1	0	0	0	0	0	0	0	0	99999
	10961606	3	2010	1	0	2	1	0	0	3	1	0	0	0	0	0	99999
	10966277	3	2009	1	0	0	1	0	0	0	0	0	0	0	0	0	99999
	10968056	3	2010	9	-	-	9	-	-	-	-	0	0	0	0	0	99999
	10981140	3	2010	1	0	2	1	0	0	-	0	0	0	0	0	0	99999
	10985230	3	2010	1	0	2	1	0	0	3	0	0	0	0	0	0	99999
	10987231	3	2010	1	0	0	1	0	0	0	0	0	0	0	0	0	99999
	10990629	3	2009	1	2	2	1	0	2	3	0	0	0	0	0	0	99999
	10991824	3	2010	1	0	2	1	0	0	-	-	0	0	0	0	0	99999
	10996688	3	2010	1	0	2	1	0	0	-	-	0	0	0	0	0	99999
	10996737	3	2010	1	0	0	1	1	0	0	1	0	0	0	0	0	99999
	10997816	3	2010	1	0	2	1	1	0	-	-	0	0	0	0	0	99999
	10999779	3	2010	1	3	2	1	0	3	-	-	0	0	0	0	0	99999
	11001447	3	-	-	-	-	-	-	-	-	-	-	-	-	-	-	99999
	11007832	3	-	-	-	-	-	-	-	-	-	-	-	-	-	-	99999
	11007922	3	2010	1	2	0	1	0	2	0	-	0	0	0	0	0	99999
	11008828	3	2010	1	0	0	1	0	0	0	1	0	0	0	0	0	99999
	11012536	3	2009	1	0	2	1	1	0	3	1	0	0	0	0	0	99999
	11014859	3	2010	1	0	0	1	0	0	0	0	0	0	0	0	0	99999
	11014945	3	-	-	-	-	-	-	-	-	-	-	-	-	-	-	99999
	11016053	3	2010	1	2	0	1	0	2	0	0	0	0	0	0	0	99999
	11020075	3	2010	1	1	2	1	0	1	-	0	0	0	0	0	0	99999
	11022360	3	2010	1	2	2	1	0	2	3	0	0	0	0	0	0	99999
	11026440	3	2010	1	0	2	1	0	0	3	0	4	0	0	0	0	99999
	11028082	3	-	-	-	-	-	-	-	-	-	-	-	-	-	-	99999
	11038474	3	2010	1	0	2	1	0	0	1	1	0	0	0	0	0	99999
	11039895	3	2007	1	3	0	1	0	3	0	0	0	0	0	0	0	99999
	11041960	3	2009	1	0	2	1	0	0	2	1	0	0	0	0	0	99999
	11044795	3	2009	1	2	0	1	1	2	0	1	0	0	0	0	0	99999
	11050964	3	2010	0	0	0	0	0	0	0	0	0	0	0	0	0	99999
	11052215	3	2010	1	3	2	0	0	3	3	0	4	0	0	0	0	99999
	11056576	3	2010	1	0	2	1	0	0	1	0	0	0	0	0	0	99999
	11068497	3	2009	1	3	2	1	0	3	3	0	0	0	0	0	0	99999
	11072480	3	2010	1	0	2	0	1	0	3	1	0	0	0	0	0	99999
	11072513	3	2010	1	3	2	1	1	3	3	1	0	0	0	0	0	99999
	11073246	3	2010	1	0	2	1	0	0	-	0	0	0	0	0	0	99999
	11083680	3	2010	1	2	2	1	0	2	3	0	0	0	0	0	0	99999
	11085175	3	2010	1	0	2	1	0	0	1	0	4	0	0	0	0	99999
	11086888	3	2010	1	0	2	1	0	0	2	0	0	0	0	0	0	99999
	11093665	3	2010	1	0	2	0	0	0	1	0	4	0	0	0	0	99999
	11095179	3	2010	1	2	2	1	1	2	1	0	0	0	0	0	0	99999
	11101636	3	2010	1	0	0	1	1	0	0	0	0	0	0	0	0	99999
	11101874	3	2010	1	0	0	1	0	0	0	0	0	0	0	0	0	99999
	11105923	3	2010	1	0	0	1	0	0	0	0	0	0	0	0	0	99999
	11111996	3	-	-	-	-	-	-	-	-	-	4	-	-	-	-	99999
	11113629	3	2010	1	0	2	1	0	0	3	0	0	0	0	0	0	99999
	11117446	3	2010	1	0	2	0	0	0	3	0	0	0	0	0	0	99999
	11118292	3	-	-	-	-	-	-	-	-	-	-	-	-	-	-	99999
	11119436	3	2006	1	0	2	1	1	0	1	0	0	0	0	0	0	99999
	11120475	3	2010	1	0	2	1	0	0	1	0	0	0	0	0	0	99999
	11126158	3	2010	1	2	2	1	0	2	3	0	0	0	0	0	0	99999
	11131575	3	2010	1	2	2	1	0	2	3	0	0	0	0	0	0	99999
	11134801	3	2010	1	2	2	1	0	2	3	1	0	0	0	0	0	99999
	11135877	3	2010	1	0	2	0	1	0	2	1	0	0	0	0	0	99999
	11136756	3	2010	1	0	0	1	0	0	0	0	0	0	0	0	0	99999
	11142073	3	2010	1	0	2	1	0	0	2	0	0	0	0	0	0	99999
	11144534	3	2010	1	0	0	1	0	0	0	1	0	0	0	0	0	99999
	11146381	3	2010	1	3	2	0	0	3	1	0	4	0	0	0	0	99999
	11151790	3	2010	9	-	-	9	-	-	-	-	0	0	2	0	0	99999
	11156634	3	2010	1	2	2	0	0	2	3	0	0	0	0	0	0	99999
	11156800	3	2011	1	0	2	1	0	0	3	0	4	0	0	0	0	99999
	11158468	3	2010	1	0	2	1	1	0	2	1	0	0	0	0	0	99999
	11159887	3	2010	1	0	2	1	0	0	1	0	0	0	0	0	0	99999
	11172122	3	2010	1	2	2	1	0	2	3	0	0	0	0	0	0	99999
	11173451	3	2010	1	3	2	1	0	3	3	0	0	0	0	0	0	99999
	11177680	3	2010	1	0	2	0	1	0	3	1	0	0	0	0	0	99999
	11178984	3	2010	1	3	2	1	1	3	3	1	0	0	0	0	0	99999
	11181719	3	2010	1	3	2	1	1	3	2	1	4	0	0	0	0	99999
	11182699	3	2010	1	0	0	1	0	0	0	0	0	0	0	0	0	99999
	11183997	3	2010	1	0	2	1	0	0	1	0	4	0	0	0	0	99999
	11185389	3	2011	1	0	2	1	0	0	3	0	0	0	0	0	0	99999
	11188297	3	2011	1	0	0	0	0	0	0	1	0	0	0	0	0	99999
	11189189	3	2010	1	0	0	1	0	0	0	0	0	0	0	0	0	99999
	11190382	3	2010	1	0	0	1	0	0	0	0	0	0	0	0	0	99999
	11192144	3	2010	1	3	2	1	0	3	3	0	0	0	0	0	0	99999
	11194678	3	2011	1	3	2	1	0	3	3	0	0	0	0	0	0	99999
	11195688	3	2011	1	0	0	1	0	0	0	0	0	0	0	0	0	99999
	11196901	3	2009	1	2	2	1	0	2	2	1	0	0	0	0	0	99999
	11197880	3	2010	1	3	2	1	0	3	3	0	0	0	0	0	0	99999
	11201872	3	2011	1	2	2	1	0	2	3	0	0	0	0	0	0	99999
	11203078	3	2011	1	0	2	1	0	0	1	0	0	0	0	0	0	99999
	11206910	3	2010	1	0	2	1	0	0	3	0	0	0	0	0	0	99999
	11207697	3	2011	1	0	0	1	0	0	0	0	0	0	0	0	0	99999
	11226698	3	2007	1	3	2	1	0	3	-	-	4	0	0	0	0	99999
	11227980	3	2011	1	0	2	1	1	0	3	1	0	0	0	0	0	99999
	11228737	3	2011	1	0	2	0	1	0	-	-	0	0	0	0	0	99999
	11232107	3	2011	1	0	2	1	0	0	-	-	0	0	0	0	0	99999
	11233343	3	2011	1	0	0	1	0	0	0	0	0	0	0	0	0	99999
	11235049	3	2011	1	0	2	0	0	0	1	0	0	0	0	0	0	99999
	11241456	3	2011	1	2	0	1	0	2	0	0	0	0	0	0	0	99999
	11242844	3	2010	1	3	2	0	0	3	3	0	4	0	0	0	0	99999
	11244219	3	2011	1	3	2	1	0	3	3	1	0	0	0	0	0	99999
	11248794	3	2011	1	0	2	1	1	0	2	1	0	0	0	0	0	99999
	11256765	3	2011	1	0	2	0	0	0	1	0	0	0	0	0	0	99999
	11257429	3	2011	1	0	2	1	0	0	2	0	0	0	0	0	0	99999
	11261711	3	2011	1	2	2	1	1	2	-	0	4	0	0	0	0	99999
	11263642	3	2011	1	3	2	0	0	3	1	0	0	0	0	0	0	99999
	11267555	3	2009	1	0	2	1	0	0	1	0	0	0	0	0	0	99999
	11272767	3	2011	1	2	2	1	0	2	3	0	0	0	0	0	0	99999
	11274034	3	2011	1	0	0	1	0	0	0	0	4	0	0	0	0	99999
	11277485	3	2011	1	0	0	1	0	0	0	0	0	0	0	0	0	99999
	11278475	3	2009	1	0	0	0	0	0	0	0	0	0	0	0	0	99999
	11279143	3	2011	1	1	0	1	0	1	0	0	0	0	0	0	0	99999
	11282522	3	2011	1	0	2	1	1	0	1	0	0	0	0	0	0	99999
	11287709	3	2011	1	0	2	1	0	0	2	0	4	0	0	0	0	99999
	11290113	3	2011	1	3	2	1	0	3	-	-	0	0	0	0	0	99999
	11290760	3	2011	1	0	2	0	0	0	2	1	0	0	0	0	0	99999
	11291818	3	2011	1	3	2	1	1	3	3	1	0	0	0	0	0	99999
	11300034	3	2011	1	3	2	1	0	3	-	-	0	0	2	0	0	99999
	11303072	3	-	-	-	-	-	-	-	-	-	-	-	-	-	-	99999
	11304209	3	2011	1	0	0	1	0	0	0	0	0	0	0	0	0	99999
	11305649	3	2011	1	2	2	0	0	2	3	0	0	0	0	0	0	99999
	11311560	3	2011	1	0	2	1	0	0	-	-	0	0	0	0	0	99999
	11317112	3	2009	1	0	0	1	0	0	0	0	0	0	0	0	0	99999
	11330386	3	2011	1	0	2	1	1	0	2	1	0	0	2	0	0	99999
	11333733	3	2010	1	2	2	1	0	2	3	0	0	0	0	0	0	99999
	11333949	3	2011	1	0	2	1	0	0	3	0	0	0	0	0	0	99999
	11337658	3	2011	1	2	2	0	0	2	3	0	4	0	0	0	0	99999
	11341663	3	2011	1	0	2	1	1	0	3	1	0	0	0	0	0	99999
	11342734	3	2010	1	0	2	1	1	0	3	1	0	0	0	0	0	99999
	11345669	3	2011	1	0	2	1	0	0	1	0	0	0	0	0	0	99999
	11353771	3	-	-	-	-	-	-	-	-	-	4	-	-	-	-	99999
	11356694	3	2011	1	0	2	1	0	0	3	0	0	0	0	0	0	99999
	11366308	3	2011	1	2	2	1	1	2	3	0	0	0	0	0	0	99999
	11367204	3	2011	9	-	-	9	-	-	-	-	0	0	0	0	0	99999
	11367539	3	2011	1	2	2	1	1	2	2	0	4	0	0	0	0	99999
	11379573	3	2010	1	0	2	0	0	0	2	0	0	0	0	0	0	99999
	11379574	3	2008	1	0	2	0	0	0	1	0	0	0	0	0	0	99999
	11391565	3	2011	1	2	2	0	0	2	3	0	0	0	0	0	0	99999
	11391581	3	2010	1	3	0	1	0	3	0	0	0	0	0	0	0	99999
	11394032	3	2011	1	0	2	1	0	0	1	0	0	0	0	0	0	99999
	11395190	3	2011	1	0	0	1	0	0	0	0	0	0	0	0	0	99999
	11414108	3	2011	1	0	2	1	0	0	-	-	0	0	0	0	0	99999
	11414967	3	2011	0	0	0	0	0	0	0	0	0	0	0	0	0	99999
	11420945	3	2011	1	3	2	0	0	3	-	-	0	0	0	0	0	99999
	11423456	3	2011	1	1	2	0	0	1	2	0	0	0	0	0	0	99999
	11424302	3	2009	1	0	0	1	1	0	0	-	0	0	0	0	0	99999
	11438380	3	2011	1	0	2	1	0	0	-	-	0	0	0	0	0	99999
	11438382	3	2011	1	0	0	1	0	0	0	0	0	0	0	0	0	99999
	11438411	3	2011	1	0	2	1	0	0	-	0	0	0	0	0	0	99999
	11439321	3	2011	1	0	2	0	0	0	1	0	0	-	0	0	0	99999
	11439331	3	2009	9	-	-	9	-	-	-	-	0	0	0	0	0	99999
	11444337	3	2011	1	0	2	1	0	0	3	0	0	0	0	0	0	99999
	11459549	3	2011	1	2	2	0	0	2	-	-	0	0	0	0	0	99999
	11466939	3	2011	1	0	2	1	0	0	1	0	4	0	0	0	0	99999
	11468039	3	2011	1	0	0	1	0	0	0	-	0	0	0	0	0	99999
	11471068	3	2012	1	2	0	1	0	2	0	0	0	0	0	0	0	99999
	11480822	3	2008	1	0	2	1	1	0	-	-	0	0	0	0	0	99999
	11481698	3	-	-	-	-	-	-	-	-	-	4	-	-	-	-	99999
	11483391	3	-	-	-	-	-	-	-	-	-	-	-	-	-	-	99999
	11488192	3	2011	9	-	-	1	-	-	-	-	0	0	0	0	0	99999
	11489146	3	-	-	-	-	-	-	-	-	-	4	-	-	-	-	99999
	11495395	3	2012	0	0	0	0	0	0	0	-	0	0	0	0	0	99999
	11500648	3	2011	1	0	2	0	0	0	2	0	0	0	0	0	0	99999
	11503152	3	2012	1	2	2	1	1	2	2	0	0	0	0	0	0	99999
	11505651	3	2011	1	0	2	1	1	0	-	0	0	0	0	0	0	99999
	11508486	3	2012	9	-	-	9	-	-	-	-	4	0	0	0	0	99999
	11508727	3	2012	9	-	-	9	-	-	-	-	0	0	2	0	0	99999
	11508790	3	2012	1	0	0	1	0	0	0	0	0	0	0	0	0	99999
	11508836	3	2011	1	2	2	1	0	2	-	0	0	0	0	0	0	99999
	11508913	3	2012	1	0	0	1	1	0	0	1	0	0	0	0	0	99999
	11513908	3	2012	1	0	0	1	0	0	0	0	0	0	0	0	0	99999
	11525445	3	2010	1	2	2	1	0	2	3	0	0	0	0	0	0	99999
	11529153	3	2012	1	3	2	1	1	3	3	0	0	0	0	0	0	99999
	11529371	3	2012	1	2	2	1	0	2	3	0	0	0	0	0	0	99999
	11530416	3	2012	1	1	0	1	0	1	0	0	0	0	0	0	0	99999
	11530485	3	2011	1	0	2	1	0	0	1	0	4	0	0	0	0	99999
	11531746	3	2010	1	0	2	1	0	0	2	0	0	0	0	0	0	99999
	11532856	3	-	-	-	-	-	-	-	-	-	-	-	-	-	-	99999
	11533286	3	2012	1	0	2	1	1	0	-	-	0	0	0	0	0	99999
	11536191	3	2012	1	2	2	1	0	2	-	-	0	0	0	0	0	99999
	11536201	3	2012	1	0	0	1	0	0	0	0	0	0	0	0	0	99999
	11536450	3	2012	1	2	2	1	0	2	-	-	0	0	0	0	0	99999
	11537772	3	2008	1	0	2	0	0	0	3	0	4	0	0	0	0	99999
	11542254	3	-	-	-	-	-	-	-	-	-	-	-	-	-	-	99999
	11542301	3	2012	1	0	2	1	0	0	3	0	0	0	0	0	0	99999
	11547221	3	2011	1	2	2	0	0	2	-	0	0	0	0	0	0	99999
	11548192	3	2012	1	0	0	1	0	0	0	0	0	0	0	0	0	99999
	11548528	3	2011	1	0	2	1	0	0	-	0	0	0	0	0	0	99999
	11548978	3	2012	1	0	2	0	0	0	-	0	0	0	0	0	0	99999
	11550645	3	-	-	-	-	-	-	-	-	-	4	-	-	-	-	99999
	11560311	3	2011	1	0	2	0	0	0	-	0	0	0	0	0	0	99999
	11564973	3	2012	1	2	2	0	0	2	-	0	0	0	0	0	0	99999
	11566068	3	2012	1	2	2	1	0	2	3	0	0	0	0	0	0	99999
	11566288	3	2012	-	-	-	-	-	-	-	-	-	-	-	-	-	99999
	11572125	3	2012	1	2	2	1	0	2	1	0	0	0	0	0	0	99999
	11578394	3	2011	1	0	2	1	0	0	2	0	4	0	0	0	0	99999
	11578406	3	2012	0	0	0	0	0	0	0	0	0	0	0	0	0	99999
	11581025	3	2012	1	0	2	0	0	0	1	0	0	0	0	0	0	99999
	11593350	3	2012	1	0	0	1	0	0	0	0	0	0	0	0	0	99999
	11616759	3	2012	1	1	2	0	0	1	-	-	0	0	0	0	0	99999
	11616764	3	-	-	-	-	-	-	-	-	-	-	-	-	-	-	99999
	11626992	3	2012	1	0	0	1	0	0	0	0	0	0	0	0	0	99999
	11631659	3	2012	1	3	2	1	1	3	-	-	9	9	9	9	9	99999
	11639764	3	-	9	-	2	9	-	-	-	-	9	9	9	9	9	99999
	11643143	3	2012	1	3	0	1	1	3	0	-	4	-	0	0	0	99999
	11646553	3	2012	1	0	2	1	0	0	3	0	4	0	0	0	0	99999
	11653083	3	2012	1	0	0	1	1	0	0	0	0	0	2	0	0	99999
	11657324	3	2012	1	0	2	1	0	0	2	0	0	0	0	0	0	99999
	11657328	3	2012	1	0	2	0	0	0	3	0	0	0	0	0	0	99999
	11657331	3	2012	1	0	2	1	1	0	3	0	0	0	0	0	0	99999
	11660292	3	2012	1	2	2	1	0	2	-	0	0	0	2	0	0	99999
	11662972	3	2011	1	0	2	0	0	0	1	0	0	0	0	0	0	99999
	11664241	3	-	-	-	-	-	-	-	-	-	-	-	-	-	-	99999
	11668313	3	2016	1	2	2	1	1	2	1	1	0	0	0	0	0	99999
	11668987	3	2012	1	0	2	1	0	0	3	0	0	0	0	0	0	99999
	11675207	3	-	-	-	-	-	-	-	-	-	-	-	-	-	-	99999
	11682407	3	2012	1	2	2	1	0	2	3	0	0	0	0	0	0	99999
	11694941	3	-	-	-	-	-	-	-	-	-	-	-	-	-	-	99999
	11697583	3	2011	1	1	2	0	0	1	3	0	0	0	0	0	0	99999
	11702268	3	2012	1	0	0	0	0	0	0	0	0	0	0	0	0	99999
	11702505	3	2012	1	0	0	1	0	0	0	0	0	0	0	0	0	99999
	11722004	3	2012	1	0	0	1	0	0	0	0	0	0	0	0	0	99999
	11722276	3	2012	1	0	0	0	0	0	0	0	4	0	0	0	0	99999
	11729985	3	2012	1	0	2	1	0	0	3	0	0	0	0	0	0	99999
	11733129	3	2012	1	0	2	1	0	0	2	0	4	0	0	0	0	99999
	11736106	3	2012	1	0	2	1	0	0	3	1	0	0	0	0	0	99999
	11740015	3	2012	1	0	0	0	0	0	0	0	0	0	0	0	0	99999
	11743535	3	2012	1	0	2	1	0	0	1	0	0	0	0	0	0	99999
	11746118	3	2012	1	3	2	1	0	3	2	0	0	0	0	0	0	99999
	11749634	3	2012	1	0	2	1	0	0	2	0	0	0	0	0	0	99999
	11763657	3	2012	1	0	2	1	0	0	2	0	0	-	0	0	0	99999
	11768307	3	2012	1	0	2	1	1	0	3	1	0	0	0	0	0	99999
	11774620	3	2012	1	2	2	1	0	2	3	0	0	0	0	0	0	99999
	11785836	3	2012	1	0	2	0	0	0	2	0	0	0	0	0	0	99999
	11786635	3	2012	1	0	2	1	0	0	3	1	4	0	0	0	0	99999
	11786978	3	2013	1	0	2	0	0	0	1	0	0	0	0	0	0	99999
	11787819	3	-	1	0	0	1	0	0	0	0	0	0	0	0	0	99999
	11806761	3	2012	1	0	2	1	1	0	2	1	0	0	0	0	0	99999
	11824976	3	2013	1	0	2	1	1	0	2	0	0	0	0	0	0	99999
	11828394	3	2013	1	0	2	1	0	0	3	0	0	0	0	0	0	99999
	11828885	3	2012	1	0	2	1	0	0	3	0	0	0	0	0	0	99999
	11837668	3	2012	1	0	0	1	0	0	0	0	0	0	0	0	0	99999
	11852512	3	2013	1	0	2	1	1	0	2	1	0	0	0	0	0	99999
	11852533	3	2013	1	0	2	1	0	0	3	0	0	0	0	0	0	99999
	11855151	3	2013	1	0	2	1	1	0	2	1	4	0	0	0	0	99999
	11858847	3	2013	1	0	2	1	1	0	2	1	0	0	0	0	0	99999
	11866803	3	2013	1	0	2	1	0	0	2	0	0	0	0	0	0	99999
	11871501	3	2013	1	0	0	1	0	0	0	0	0	0	0	0	0	99999
	11871712	3	2013	1	0	2	1	0	0	2	0	0	0	0	0	0	99999
	11872404	3	2013	1	0	2	1	1	0	3	1	0	0	0	0	0	99999
	11874113	3	2013	1	2	2	1	1	2	2	0	0	0	0	0	0	99999
	11881152	3	2013	1	0	0	1	0	0	0	0	0	0	0	0	0	99999
	11886222	3	2013	1	2	0	1	0	2	0	0	0	0	0	0	0	99999
	11894805	3	2013	1	0	2	0	0	0	1	0	4	0	0	0	0	99999
	11898643	3	2013	1	0	2	0	0	0	3	0	4	0	0	0	0	99999
	11909463	3	2013	1	3	2	1	0	3	3	0	0	0	0	0	0	99999
	11909573	3	2013	1	0	0	1	0	0	0	1	4	0	0	0	0	99999
	11910986	3	2013	1	2	2	0	0	2	2	0	0	0	0	0	0	99999
	11912620	3	2013	1	0	2	1	0	0	1	0	0	0	0	0	0	99999
	11915740	3	2013	1	0	2	1	0	0	1	0	0	0	0	0	0	99999
	11916312	3	2013	1	0	2	0	1	0	2	1	0	0	0	0	0	99999
	11917764	3	2012	1	0	0	1	1	0	0	1	0	0	0	0	0	99999
	11943703	3	2013	1	0	2	0	0	0	3	0	0	0	0	0	0	99999
	11949574	3	2013	1	3	2	1	1	3	3	0	0	0	0	0	0	99999
	11954837	3	2013	1	0	0	0	0	0	0	0	0	0	0	0	0	99999
	11957085	3	2013	1	0	0	1	0	0	0	0	0	0	0	0	0	99999
	11957388	3	2013	1	0	2	1	0	0	1	0	0	0	0	0	0	99999
	11959566	3	2012	1	2	2	0	1	2	3	0	4	0	0	0	0	99999
	11962108	3	2013	1	2	2	1	0	2	2	0	0	0	0	0	0	99999
	11967796	3	2013	1	0	2	1	1	0	3	1	0	0	0	0	0	99999
	11975723	3	2013	1	0	2	1	1	0	3	1	0	0	0	0	0	99999
	11979167	3	2013	1	0	2	1	0	0	2	0	0	0	0	0	0	99999
	11983766	3	2013	1	0	0	1	0	0	0	0	0	0	0	0	0	99999
	11983786	3	2013	1	3	2	0	0	3	3	0	4	0	0	0	0	99999
	11990631	3	2013	1	3	2	1	0	3	2	0	0	0	0	0	0	99999
	11990673	3	2013	1	0	0	1	0	0	0	0	0	0	0	0	0	99999
	11990991	3	2011	1	0	2	1	0	0	2	0	0	0	0	0	0	99999
	11992815	3	2013	1	0	0	1	0	0	0	0	4	0	0	0	0	99999
	11996494	3	2013	1	2	2	1	0	2	1	0	4	0	0	0	0	99999
	11997019	3	2013	1	0	2	0	0	0	1	0	0	0	0	0	0	99999
	11999784	3	2013	1	3	2	1	0	3	1	0	4	0	0	0	0	99999
	12002969	3	2013	1	3	2	1	0	3	3	0	4	0	0	0	0	99999
	12003768	3	2013	1	0	0	1	1	0	0	1	4	0	0	0	0	99999
	12003835	3	2013	1	0	2	1	0	0	2	0	0	0	0	0	0	99999
	12003872	3	2013	1	0	2	1	0	0	3	1	0	0	0	0	0	99999
	12003992	3	2013	1	0	2	0	0	0	2	0	0	0	0	0	0	99999
	12011617	3	2013	1	2	2	1	0	2	1	0	0	0	0	0	0	99999
	12016479	3	2013	1	0	2	1	0	0	3	0	0	0	0	0	0	99999
	12016481	3	2013	1	0	2	1	1	0	3	0	4	0	0	0	0	99999
	12017460	3	2013	1	1	2	1	0	1	3	0	0	0	0	0	0	99999
	12017475	3	2013	1	0	2	1	0	0	1	0	0	0	0	0	0	99999
	12019654	3	2013	1	3	2	1	0	3	3	0	0	0	0	0	0	99999
	12024603	3	2012	1	0	0	1	0	0	0	0	0	0	0	0	0	99999
	12024870	3	2013	1	0	2	1	0	0	2	0	0	0	0	0	0	99999
	12026422	3	2013	1	0	2	0	0	0	3	0	0	0	0	0	0	99999
	12031387	3	2013	1	0	2	0	1	0	2	0	0	0	0	0	0	99999
	12062754	3	2013	1	0	2	1	0	0	3	0	0	0	0	0	0	99999
	12083382	3	2013	1	3	2	1	0	3	2	0	4	0	0	0	0	99999
	12085088	3	2011	1	2	2	1	0	2	2	0	4	0	0	0	0	99999
	12090076	3	2013	1	0	2	1	0	0	2	0	0	0	0	0	0	99999
	12090539	3	2013	1	0	2	1	0	0	2	0	0	0	0	0	0	99999
	12095627	3	2013	1	0	2	1	1	0	1	1	4	0	0	0	0	99999
	12098526	3	2013	1	3	2	1	0	3	3	0	0	0	0	0	0	99999
	12104173	3	2013	1	3	2	1	0	3	2	1	0	0	0	0	0	99999
	12104418	3	2013	1	3	2	0	0	3	2	0	0	0	0	0	0	99999
	12116938	3	2012	1	2	2	1	1	2	2	0	0	0	0	0	0	99999
	12118044	3	2013	1	2	2	1	1	2	3	1	4	0	0	0	0	99999
	12118433	3	2013	1	0	0	1	0	0	0	0	0	0	0	0	0	99999
	12119340	3	2013	1	0	2	1	0	0	3	0	4	0	0	0	0	99999
	12123336	3	2013	1	0	2	1	0	0	3	0	0	0	0	0	0	99999
	12128735	3	2013	1	0	2	1	0	0	3	0	4	0	0	0	0	99999
	12134418	3	2014	1	0	2	1	1	0	2	1	0	0	0	0	0	99999
	12134442	3	2014	1	0	0	1	0	0	0	0	0	0	0	0	0	99999
	12143309	3	2014	1	0	2	1	1	0	-	-	0	0	0	0	0	99999
	12164810	3	-	-	-	-	-	-	-	-	-	-	-	-	-	-	99999
	12165321	3	2012	1	0	0	0	0	0	0	0	0	0	0	0	0	99999
	12170998	3	2013	1	0	0	1	0	0	0	0	0	0	0	0	0	99999
	12171388	3	2014	1	0	2	1	1	0	3	1	0	0	0	0	0	99999
	12171639	3	2014	1	0	2	0	0	0	3	0	4	0	0	0	0	99999
	12178822	3	2013	1	0	2	0	0	0	3	0	0	0	0	0	0	99999
	12178845	3	2014	1	0	2	1	0	0	3	0	4	0	0	0	0	99999
	12185945	3	2014	1	0	0	1	0	0	0	0	0	0	0	0	0	99999
	12192370	3	2014	1	2	2	1	0	2	3	0	0	0	0	0	0	99999
	12192388	3	2014	1	0	2	1	0	0	3	0	0	0	0	0	0	99999
	12192400	3	2012	1	0	2	1	0	0	2	0	0	0	0	0	0	99999
	12198433	3	2007	1	1	2	1	1	1	1	0	0	0	0	0	0	99999
	12198449	3	2014	1	0	2	1	1	0	-	0	0	0	0	0	0	99999
	12209972	3	2014	1	0	2	1	0	0	1	0	0	0	0	0	0	99999
	12210009	3	2014	1	0	2	1	0	0	2	0	0	0	0	0	0	99999
	12210383	3	2014	1	3	2	0	0	3	2	0	0	0	0	0	0	99999
	12216273	3	2013	1	3	2	1	0	3	3	0	0	0	0	0	0	99999
	12221865	3	2014	1	0	2	0	0	0	3	1	0	0	0	0	0	99999
	12221871	3	2013	1	1	0	1	0	1	0	1	0	0	0	0	0	99999
	12231221	3	2014	1	2	2	0	0	2	2	0	0	0	0	0	0	99999
	12238979	3	2013	1	0	2	1	0	0	3	0	0	0	0	0	0	99999
	12239318	3	2014	1	0	2	1	0	0	2	0	-	0	2	0	0	99999
	12239352	3	2013	1	0	2	1	0	0	2	0	0	0	0	0	0	99999
	12239394	3	2014	1	0	2	1	0	0	2	0	4	0	0	0	0	99999
	12253588	3	2014	1	2	2	1	0	2	3	0	0	0	0	0	0	99999
	12254137	3	2014	1	0	0	1	0	0	0	0	0	0	0	0	0	99999
	12254177	3	2014	1	0	2	0	0	0	2	0	0	0	0	0	0	99999
	12260981	3	2014	1	0	0	0	1	0	0	0	0	0	0	0	0	99999
	12260997	3	2014	1	0	0	0	1	0	0	1	0	0	0	0	0	99999
	12261008	3	2014	1	2	2	1	0	2	2	0	0	0	0	0	0	99999
	12269097	3	2014	1	0	2	0	1	0	3	1	0	0	0	0	0	99999
	12284589	3	2014	0	0	0	0	0	0	0	0	0	-	0	0	0	99999
	12290091	3	2014	1	0	2	1	0	0	1	1	0	0	0	0	0	99999
	12290639	3	2014	1	1	2	1	1	1	3	1	0	0	0	0	0	99999
	12296194	3	2014	1	0	2	1	0	0	3	0	0	0	0	0	0	99999
	12296249	3	2013	1	2	0	1	0	2	0	0	0	0	0	0	0	99999
	12296304	3	2013	1	2	2	1	0	2	3	0	0	0	0	0	0	99999
	12302072	3	2014	1	0	2	1	0	0	1	1	0	0	0	0	0	99999
	12307581	3	2014	1	0	0	0	1	0	0	1	0	0	0	0	0	99999
	12307590	3	2014	0	0	0	0	0	0	0	0	0	0	0	0	0	99999
	12307595	3	2013	1	0	2	1	1	0	-	-	4	0	0	0	0	99999
	12315112	3	2013	1	0	0	0	0	0	0	0	0	0	0	0	0	99999
	12315145	3	2014	1	0	0	1	0	0	0	0	4	0	0	0	0	99999
	12315418	3	2014	1	0	0	1	0	0	0	0	0	0	0	0	0	99999
	12331186	3	2014	1	0	2	1	0	0	2	0	4	0	0	0	0	99999
	12337453	3	2014	1	0	0	1	0	0	0	0	0	0	0	0	0	99999
	12339439	3	2014	1	0	0	1	1	0	0	1	4	0	0	0	0	99999
	12346776	3	2014	1	1	0	1	0	1	0	0	0	0	0	0	0	99999
	12346972	3	2014	1	0	0	1	1	0	0	-	0	0	0	0	0	99999
	12353727	3	2014	1	0	0	1	1	0	0	0	0	0	0	0	0	99999
	12353833	3	2014	1	0	2	0	0	0	-	0	0	0	0	0	0	99999
	12353837	3	2014	1	0	2	1	0	0	3	0	0	0	0	0	0	99999
	12353882	3	2014	1	2	2	1	0	2	2	0	0	0	0	0	0	99999
	12360983	3	2011	1	0	0	1	0	0	0	0	4	0	0	0	0	99999
	12361009	3	2014	1	0	2	1	0	0	2	0	0	0	0	0	0	99999
	12361343	3	2014	1	0	2	1	0	0	3	0	0	0	0	0	0	99999
	12367502	3	2014	1	3	2	1	0	3	3	0	4	0	0	0	0	99999
	12375024	3	2014	1	0	2	1	0	0	1	0	4	0	0	0	0	99999
	12375046	3	2014	1	0	-	1	0	0	-	0	0	0	0	0	0	99999
	12375099	3	2014	1	2	2	1	0	2	3	0	0	0	0	0	0	99999
	12376057	3	2014	1	3	2	1	0	3	3	0	4	0	0	0	0	99999
	12408783	3	2014	1	0	2	0	0	0	2	0	0	0	0	0	0	99999
	12408806	3	2014	1	0	0	0	0	0	0	0	2	0	0	0	0	99999
	12408826	3	2014	1	0	0	0	0	0	0	1	0	0	0	0	0	99999
	12425238	3	2014	1	0	-	1	1	0	-	0	4	0	0	0	0	99999
	12432884	3	2014	1	2	2	1	0	2	3	0	0	0	0	0	0	99999
	12433451	3	2014	0	0	0	0	0	0	0	0	0	0	0	0	0	99999
	12433487	3	2014	1	0	0	1	1	0	0	0	2	0	0	0	0	99999
	12439056	3	2014	1	0	0	1	0	0	0	0	0	0	0	0	0	99999
	12446901	3	2014	1	3	2	1	0	3	2	0	0	0	0	0	0	99999
	12447013	3	2014	1	2	2	1	0	2	3	0	4	0	0	0	0	99999
	12455548	3	2014	1	2	2	1	1	2	3	1	0	0	0	0	0	99999
	12459608	3	2014	1	2	2	1	1	2	3	1	4	0	0	0	0	99999
	12460115	3	2014	1	0	0	1	0	0	0	0	0	0	0	0	0	99999
	12460160	3	2012	1	0	0	0	0	0	0	0	0	0	0	0	0	99999
	12461270	3	2014	1	0	2	1	0	0	1	0	4	0	0	0	0	99999
	12466182	3	2014	1	3	2	1	1	3	-	-	0	0	0	0	0	99999
	12466428	3	2014	1	2	2	1	0	2	1	0	0	0	0	0	0	99999
	12466442	3	2014	1	0	2	1	0	0	3	0	0	0	0	0	0	99999
	12470271	3	2014	1	0	2	1	0	0	2	1	0	0	0	0	0	99999
	12478293	3	2014	1	0	2	1	0	0	2	0	0	0	0	0	0	99999
	12479234	3	2014	1	0	0	0	1	0	0	0	0	0	0	0	0	99999
	12485439	3	2009	1	0	2	1	1	0	3	1	0	0	0	0	0	99999
	12491973	3	2014	1	3	2	1	0	3	3	1	0	0	0	0	0	99999
	12494241	3	2014	1	0	2	1	0	0	2	0	0	0	0	0	0	99999
	12499640	3	2015	1	3	2	1	0	3	3	0	0	0	0	0	0	99999
	12508554	3	2014	1	0	2	1	0	0	3	0	0	0	2	0	0	99999
	12511178	3	2014	1	0	2	1	0	0	3	0	4	0	0	0	0	99999
	12516552	3	2015	1	0	2	1	0	0	2	0	0	0	0	0	0	99999
	12523224	3	2015	1	3	2	1	0	3	3	1	0	2	0	0	0	99999
	12536530	3	2015	1	3	2	1	1	3	1	0	0	0	0	0	0	99999
	12553804	3	2015	1	0	0	1	0	0	0	0	0	0	0	0	0	99999
	12554128	3	2014	1	0	2	1	0	0	2	1	0	0	0	0	0	99999
	12554193	3	2015	1	0	2	1	1	0	3	1	4	0	0	0	0	99999
	12554353	3	2015	1	0	2	1	0	0	2	0	0	0	0	0	0	99999
	12560451	3	2015	1	0	2	1	1	0	3	0	0	0	0	0	0	99999
	12560454	3	2015	1	0	2	1	0	0	2	1	0	0	0	0	0	99999
	12560469	3	2015	1	2	2	1	0	2	2	0	4	0	0	0	0	99999
	12566985	3	2009	1	3	2	1	0	3	-	-	4	9	9	9	9	99999
	12573313	3	2015	1	0	2	1	0	0	2	0	4	0	0	0	0	99999
	12573325	3	2015	1	0	0	1	0	0	0	0	0	0	0	0	0	99999
	12573392	3	2015	1	2	2	1	0	2	3	0	0	0	0	0	0	99999
	12582016	3	2015	1	0	0	1	0	0	0	0	0	0	0	0	0	99999
	12582061	3	2015	1	2	2	1	0	2	1	0	0	0	0	0	0	99999
	12590700	3	2015	1	3	2	0	0	3	1	0	0	0	2	0	0	99999
	12606158	3	2015	1	0	2	1	0	0	2	0	0	0	0	0	0	99999
	12612965	3	2015	1	0	2	0	0	0	3	0	0	0	0	0	0	99999
	12612968	3	2015	1	0	0	1	0	0	0	0	0	0	0	0	0	99999
	12619829	3	2013	1	3	2	0	0	3	3	0	0	0	0	0	0	99999
	12625706	3	2015	1	2	2	1	0	2	3	1	4	0	0	0	0	99999
	12632119	3	2015	1	3	2	1	1	3	3	0	0	0	0	0	0	99999
	12632123	3	2014	1	0	0	1	0	0	0	0	0	0	0	0	0	99999
	12643600	3	2015	1	0	2	1	1	0	3	1	4	0	0	0	0	99999
	12647332	3	2015	1	0	2	1	0	0	1	0	0	0	0	0	0	99999
	12648302	3	2015	1	3	2	1	0	3	3	0	0	0	0	0	0	99999
	12650022	3	2015	1	0	0	0	1	0	0	1	0	0	0	0	0	99999
	12650049	3	2015	1	0	0	1	0	0	0	0	0	0	0	0	0	99999
	12655667	3	2015	1	0	2	1	0	0	1	0	0	0	0	0	0	99999
	12655678	3	2015	1	0	2	1	1	0	2	1	0	0	0	0	0	99999
	12661654	3	2015	1	0	0	1	0	0	0	0	0	0	0	0	0	99999
	12661665	3	2014	1	0	0	0	0	0	0	0	0	0	0	0	0	99999
	12678592	3	2015	1	0	2	1	0	0	3	0	0	0	0	0	0	99999
	12686677	3	2015	1	0	0	1	0	0	0	0	0	0	0	0	0	99999
	12686928	3	2014	1	3	2	1	0	3	3	0	4	0	0	0	0	99999
	12695801	3	2015	1	3	2	1	0	3	2	0	0	0	0	0	0	99999
	12697890	3	2015	1	2	2	1	0	2	1	0	0	0	0	0	0	99999
	12716377	3	2015	1	0	0	1	0	0	0	1	0	0	0	0	0	99999
	12717673	3	2015	1	2	2	1	1	2	2	1	0	0	0	0	0	99999
	12737239	3	2015	1	3	2	1	0	3	1	0	0	0	0	0	0	99999
	12737270	3	2015	1	2	2	1	0	2	3	0	0	0	0	0	0	99999
	12737284	3	2015	1	0	0	1	1	0	0	1	0	0	0	0	0	99999
	12737702	3	2015	1	0	2	1	0	0	2	0	4	0	0	0	0	99999
	12737866	3	-	1	-	2	0	1	-	2	1	4	0	0	0	0	99999
	12737871	3	2015	1	0	2	1	0	0	3	0	4	0	0	0	0	99999
	12765077	3	2014	1	2	2	1	0	2	3	0	0	0	0	0	0	99999
	12774804	3	2015	1	0	2	0	0	0	3	0	0	0	0	0	0	99999
	12775273	3	2015	1	0	2	1	0	0	1	0	0	0	0	0	0	99999
	12775694	3	2015	1	3	2	1	0	3	3	0	4	0	0	0	0	99999
	12783211	3	2015	1	0	2	1	0	0	3	0	0	0	0	0	0	99999
	12791194	3	2015	1	0	2	1	0	0	2	0	0	0	0	0	0	99999
	12791314	3	-	-	-	-	-	-	-	-	-	-	-	-	-	-	99999
	12791630	3	2015	1	0	2	1	0	0	3	0	0	0	0	0	0	99999
	12812056	3	2015	1	0	0	1	1	0	0	0	0	0	0	0	0	99999
	12812612	3	2015	1	0	0	1	1	0	0	1	0	0	0	0	0	99999
	12818546	3	2015	1	0	0	0	0	0	0	0	0	0	0	0	0	99999
	12826035	3	2015	1	0	2	1	-	0	3	0	0	0	0	0	0	99999
	12832447	3	2013	1	2	2	1	0	2	3	0	0	0	0	0	0	99999
	12839274	3	2015	1	0	2	1	0	0	3	0	0	0	0	0	0	99999
	12842102	3	2015	1	0	2	1	1	0	1	0	0	0	0	0	0	99999
	12851313	3	2015	1	0	2	1	1	0	3	1	0	0	0	0	0	99999
	12851325	3	2015	1	0	2	1	0	0	3	0	0	0	0	0	0	99999
	12860962	3	2015	1	0	0	1	0	0	0	0	0	0	0	0	0	99999
	12870592	3	2015	1	0	0	1	0	0	0	0	4	0	0	0	0	99999
	12878853	3	2016	1	0	0	1	1	0	0	1	0	0	0	0	0	99999
	12892364	3	2016	1	0	2	1	0	0	3	0	0	0	0	0	0	99999
	12893213	3	2015	1	0	2	1	0	0	2	1	0	0	0	0	0	99999
	12893243	3	2015	1	2	2	1	0	2	3	0	4	0	0	0	0	99999
	12903228	3	2015	1	3	2	1	1	3	3	1	4	0	0	0	0	99999
	12906049	3	2016	1	0	2	1	0	0	2	0	0	0	0	0	0	99999
	12906071	3	2016	1	2	0	1	1	2	0	0	0	0	0	0	0	99999
	12911364	3	-	1	0	2	1	0	0	2	0	0	0	0	0	0	99999
	12917947	3	2015	1	3	2	1	1	3	3	1	0	0	0	0	0	99999
	12925793	3	2016	1	0	2	1	1	0	2	1	0	0	0	0	0	99999
	12925957	3	2015	1	2	0	0	0	2	0	0	0	0	0	0	0	99999
	12932694	3	2015	1	0	2	1	1	0	3	1	0	0	0	0	0	99999
	12939235	3	2016	1	0	0	0	0	0	0	0	0	0	0	0	0	99999
	12965055	3	2016	1	2	2	1	0	2	2	0	0	0	0	0	0	99999
	12980306	3	2016	1	0	2	0	1	0	2	1	0	0	0	0	0	99999
	12980520	3	2016	1	0	2	1	0	0	1	0	0	0	0	0	0	99999
	12987310	3	2009	1	2	2	1	1	2	3	1	0	0	0	0	0	99999
	12987644	3	2016	1	0	2	1	0	0	1	0	0	0	0	0	0	99999
	12999239	3	2016	1	0	2	1	0	0	2	0	0	0	0	0	0	99999
	13005434	3	2016	0	0	0	0	0	0	0	0	4	0	0	0	0	99999
	13029456	3	2016	1	0	2	1	1	0	3	-	0	0	0	0	0	99999
	13031153	3	-	-	-	-	-	-	-	-	-	-	-	-	-	-	99999
	13033289	3	2016	1	2	2	1	1	2	1	0	0	0	0	0	1	99999
	13044220	3	2016	1	0	2	1	0	0	1	1	0	0	0	0	0	99999
	13044221	3	2016	1	0	2	1	0	0	2	0	0	0	0	0	0	99999
	13044886	3	2016	1	2	2	1	1	2	2	1	0	0	0	0	0	99999
	13048827	3	2016	1	2	0	0	0	2	0	0	0	0	0	0	0	99999
	13053423	3	2016	1	0	2	1	0	0	3	0	0	0	0	0	0	99999
	13053431	3	2015	1	2	2	1	1	2	3	1	0	0	0	0	0	99999
	13061838	3	2016	1	0	2	1	0	0	2	0	0	0	0	0	0	99999
	13068604	3	2016	1	2	2	1	0	2	2	0	0	0	0	0	0	99999
	13069918	3	2016	1	1	2	1	1	1	3	1	0	0	0	0	0	99999
	13069936	3	2016	1	0	2	0	1	0	2	0	0	0	0	0	0	99999
	13083689	3	2016	1	0	2	1	0	0	3	1	0	0	0	0	0	99999
	13083701	3	2016	1	2	2	1	1	2	3	1	4	0	0	0	0	99999
	13084126	3	2016	1	0	0	1	1	0	0	1	0	0	0	0	0	99999
	13084141	3	2016	1	0	0	1	0	0	0	0	0	0	0	0	0	99999
	13091114	3	2016	1	0	0	1	0	0	0	0	0	0	0	0	0	99999
	13091148	3	2016	1	0	2	1	0	0	3	0	0	0	0	0	0	99999
	13098628	3	2016	1	0	0	1	0	0	0	0	0	0	0	0	0	99999
	13098639	3	2016	1	0	2	1	0	0	3	0	0	0	0	0	0	99999
	13098776	3	2016	1	2	2	1	0	2	3	0	0	0	0	0	0	99999
	13099120	3	2016	1	3	2	1	0	3	3	0	0	0	0	0	0	99999
	13105222	3	2016	1	0	2	1	0	0	3	0	4	0	0	0	0	99999
	13105239	3	2016	1	3	2	1	0	3	3	0	0	0	0	0	0	99999
	13105241	3	2016	1	0	2	1	0	0	3	0	4	0	0	0	0	99999
	13105276	3	2016	1	0	2	1	1	0	3	1	4	0	0	0	0	99999
	13105291	3	2016	1	0	2	1	1	0	2	1	4	0	0	0	0	99999
	13105382	3	2016	1	0	0	1	0	0	0	0	0	0	0	0	0	99999
	13106862	3	2016	1	0	0	1	0	0	0	0	0	0	0	0	0	99999
	13112096	3	-	-	-	-	-	-	-	-	-	-	-	-	-	-	99999
	13112412	3	2016	1	0	2	1	0	0	3	0	0	0	0	0	0	99999
	13116402	3	2016	1	2	2	0	0	2	2	0	0	0	0	0	0	99999
	13153218	3	-	1	2	2	1	0	2	2	0	0	0	0	0	0	99999
	13153259	3	2016	1	0	2	1	0	0	3	0	4	0	0	0	0	99999
	13160952	3	2015	1	3	2	1	1	3	3	1	0	0	0	0	0	99999
	13161498	3	2016	1	3	2	0	0	3	3	0	0	0	0	0	0	99999
	13175930	3	2016	1	3	2	1	0	3	3	0	0	0	0	0	0	99999
	13181981	3	2017	1	3	2	1	0	3	-	0	0	0	0	0	0	99999
	13189489	3	2016	1	0	0	0	0	0	0	0	0	0	0	0	0	99999
	13189771	3	2016	1	0	0	1	1	0	0	0	0	0	0	0	0	99999
	13191180	3	2016	1	0	0	0	0	0	0	0	4	0	0	0	0	99999
	13195864	3	2016	1	0	0	1	1	0	0	1	0	0	0	0	0	99999
	13195869	3	2016	1	0	2	1	0	0	1	1	4	0	0	0	0	99999
	13196214	3	2016	1	-	0	0	0	-	0	0	4	0	0	0	0	99999
	13203038	3	2017	1	0	2	1	0	0	-	0	0	0	0	0	0	99999
	13203059	3	2013	1	3	2	1	1	3	3	1	4	0	0	0	0	99999
	13203097	3	-	1	2	2	0	0	2	3	1	0	0	0	0	0	99999
	13212016	3	2016	1	2	-	0	0	2	-	0	0	0	0	0	0	99999
	10418394	4	0	0	1	0	1	99999
	10434280	4	0	0	0	0	1	99999
	10442923	4	0	1	0	1	0	99999
	10473645	4	0	0	0	0	1	99999
	10495945	4	0	0	0	0	0	99999
	10496294	4	0	0	0	0	0	99999
	10500616	4	0	0	0	0	0	99999
	10501575	4	0	0	1	0	0	99999
	10502350	4	0	0	1	0	1	99999
	10523645	4	0	0	0	0	1	99999
	10548637	4	0	0	0	0	1	99999
	10549387	4	0	0	1	0	1	99999
	10558346	4	0	0	0	0	1	99999
	10558735	4	0	0	0	0	1	99999
	10562059	4	0	0	0	0	0	99999
	10582307	4	0	0	0	0	1	99999
	10585201	4	0	0	0	0	0	99999
	10598625	4	0	0	0	0	1	99999
	10621898	4	0	0	0	0	1	99999
	10622867	4	0	0	0	0	1	99999
	10642971	4	0	0	0	0	3	99999
	10644285	4	0	0	0	0	0	99999
	10649642	4	0	1	0	0	1	99999
	10657178	4	0	1	0	0	1	99999
	10679209	4	0	0	0	0	1	99999
	10679845	4	0	0	0	0	1	99999
	10680815	4	0	0	0	0	1	99999
	10684882	4	0	0	0	0	2	99999
	10685623	4	0	0	0	0	1	99999
	10699891	4	0	0	1	0	0	99999
	10701322	4	0	0	0	0	1	99999
	10709006	4	0	0	0	1	0	99999
	10709456	4	0	1	0	0	1	99999
	10714371	4	0	0	0	0	0	99999
	10715619	4	0	0	0	1	0	99999
	10737972	4	0	0	0	0	1	99999
	10740402	4	0	0	0	0	1	99999
	10742975	4	0	1	0	0	2	99999
	10763235	4	0	0	0	0	1	99999
	10768564	4	0	0	0	1	1	99999
	10771088	4	0	0	0	0	0	99999
	10772102	4	0	0	0	0	1	99999
	10783703	4	0	0	0	0	1	99999
	10798322	4	0	1	0	0	0	99999
	10800914	4	0	0	0	0	1	99999
	10804702	4	0	0	0	0	0	99999
	10811409	4	0	0	0	0	1	99999
	10828032	4	0	0	0	0	0	99999
	10866128	4	0	0	0	0	1	99999
	10872234	4	0	0	0	0	9	99999
	10880558	4	0	0	0	0	0	99999
	10882434	4	0	0	0	0	1	99999
	10882983	4	0	0	0	0	1	99999
	10911361	4	0	0	0	0	1	99999
	10916618	4	0	0	0	0	9	99999
	10924039	4	0	0	0	0	9	99999
	10933840	4	0	0	0	0	9	99999
	10942981	4	0	0	0	0	9	99999
	10947843	4	0	0	0	0	9	99999
	10956268	4	0	1	0	0	9	99999
	10957423	4	0	0	0	0	9	99999
	10957760	4	0	1	0	0	9	99999
	10960353	4	0	0	0	0	0	99999
	10961606	4	0	1	1	0	9	99999
	10966277	4	0	1	0	0	0	99999
	10968056	4	0	1	0	0	0	99999
	10981140	4	0	0	0	0	9	99999
	10985230	4	0	0	0	0	9	99999
	10987231	4	0	0	0	0	0	99999
	10990629	4	0	0	0	0	1	99999
	10991824	4	0	0	0	0	9	99999
	10996688	4	0	1	0	0	9	99999
	10996737	4	0	1	0	0	0	99999
	10997816	4	0	0	0	0	9	99999
	10999779	4	0	0	0	0	9	99999
	11001447	4	0	1	0	0	0	99999
	11007832	4	0	1	0	0	9	99999
	11007922	4	0	1	0	0	9	99999
	11008828	4	0	1	0	0	0	99999
	11012536	4	0	1	0	0	1	99999
	11014859	4	0	0	0	0	0	99999
	11014945	4	0	0	0	0	0	99999
	11016053	4	0	0	0	0	0	99999
	11020075	4	0	1	0	0	9	99999
	11022360	4	0	1	0	0	3	99999
	11026440	4	0	1	0	1	9	99999
	11028082	4	0	1	0	0	0	99999
	11038474	4	0	1	0	0	0	99999
	11039895	4	0	0	0	0	2	99999
	11041960	4	0	0	0	0	0	99999
	11044795	4	0	0	0	0	2	99999
	11050964	4	0	1	0	0	0	99999
	11052215	4	0	1	0	1	1	99999
	11056576	4	0	0	0	0	0	99999
	11068497	4	0	1	0	0	9	99999
	11072480	4	0	1	0	0	1	99999
	11072513	4	0	1	0	0	3	99999
	11073246	4	0	0	0	0	9	99999
	11083680	4	0	1	0	0	1	99999
	11085175	4	0	1	0	1	0	99999
	11086888	4	0	0	0	0	1	99999
	11093665	4	0	0	0	1	0	99999
	11095179	4	0	1	0	0	9	99999
	11101636	4	0	1	0	0	0	99999
	11101874	4	0	0	0	0	0	99999
	11105923	4	0	0	0	0	0	99999
	11111996	4	0	1	0	1	9	99999
	11113629	4	0	1	0	0	9	99999
	11117446	4	0	1	0	0	9	99999
	11118292	4	0	1	0	0	0	99999
	11119436	4	0	1	0	0	0	99999
	11120475	4	0	0	0	0	0	99999
	11126158	4	0	0	0	0	1	99999
	11131575	4	0	0	0	0	2	99999
	11134801	4	0	0	0	0	2	99999
	11135877	4	0	0	0	0	1	99999
	11136756	4	0	0	0	0	0	99999
	11142073	4	0	1	1	0	1	99999
	11144534	4	0	1	0	0	0	99999
	11146381	4	0	1	0	1	9	99999
	11151790	4	0	0	1	0	9	99999
	11156634	4	0	0	0	0	1	99999
	11156800	4	0	0	0	1	1	99999
	11158468	4	0	0	0	0	1	99999
	11159887	4	0	0	0	0	0	99999
	11172122	4	0	0	0	0	1	99999
	11173451	4	0	0	0	0	1	99999
	11177680	4	0	1	0	0	1	99999
	11178984	4	0	0	0	0	1	99999
	11181719	4	0	1	0	1	1	99999
	11182699	4	0	0	0	0	0	99999
	11183997	4	0	0	0	1	0	99999
	11185389	4	0	0	0	0	1	99999
	11188297	4	0	0	0	0	0	99999
	11189189	4	0	0	0	0	0	99999
	11190382	4	0	0	0	0	0	99999
	11192144	4	0	0	1	0	1	99999
	11194678	4	0	0	0	0	1	99999
	11195688	4	0	0	0	0	0	99999
	11196901	4	0	0	0	0	1	99999
	11197880	4	0	0	0	0	1	99999
	11201872	4	0	0	0	0	1	99999
	11203078	4	0	1	0	0	0	99999
	11206910	4	0	1	0	0	1	99999
	11207697	4	0	1	0	0	0	99999
	11226698	4	0	1	0	1	9	99999
	11227980	4	0	1	0	0	1	99999
	11228737	4	0	0	0	0	0	99999
	11232107	4	0	1	0	0	9	99999
	11233343	4	0	0	0	0	0	99999
	11235049	4	0	0	0	0	0	99999
	11241456	4	0	0	0	0	0	99999
	11242844	4	0	1	0	1	1	99999
	11244219	4	0	1	0	0	1	99999
	11248794	4	0	0	0	0	1	99999
	11256765	4	0	0	0	0	0	99999
	11257429	4	0	0	0	0	1	99999
	11261711	4	0	1	0	1	0	99999
	11263642	4	0	1	0	0	2	99999
	11267555	4	0	0	0	0	0	99999
	11272767	4	0	1	0	0	9	99999
	11274034	4	0	1	0	1	0	99999
	11277485	4	0	1	0	0	0	99999
	11278475	4	0	1	0	0	0	99999
	11279143	4	0	1	0	0	0	99999
	11282522	4	0	0	0	0	0	99999
	11287709	4	0	1	0	1	1	99999
	11290113	4	0	1	0	0	9	99999
	11290760	4	0	1	0	0	1	99999
	11291818	4	0	1	0	0	1	99999
	11300034	4	0	1	0	0	9	99999
	11303072	4	0	1	0	0	9	99999
	11304209	4	0	1	0	0	0	99999
	11305649	4	0	1	1	0	9	99999
	11311560	4	0	0	0	0	9	99999
	11317112	4	0	1	0	0	0	99999
	11330386	4	0	1	0	0	9	99999
	11333733	4	0	1	0	0	1	99999
	11333949	4	0	1	0	0	1	99999
	11337658	4	0	0	0	1	2	99999
	11341663	4	0	1	0	0	1	99999
	11342734	4	0	1	0	0	9	99999
	11345669	4	0	1	0	0	0	99999
	11353771	4	0	0	0	1	9	99999
	11356694	4	0	0	0	0	9	99999
	11366308	4	0	1	0	0	3	99999
	11367204	4	0	1	0	0	0	99999
	11367539	4	0	0	0	1	1	99999
	11379573	4	0	0	0	0	1	99999
	11379574	4	0	0	0	0	0	99999
	11391565	4	0	0	0	0	1	99999
	11391581	4	0	0	0	0	0	99999
	11394032	4	0	0	0	0	0	99999
	11395190	4	0	1	0	0	0	99999
	11414108	4	0	1	0	0	9	99999
	11414967	4	0	1	0	0	0	99999
	11420945	4	0	1	0	0	9	99999
	11423456	4	0	1	0	0	1	99999
	11424302	4	0	1	0	0	0	99999
	11438380	4	0	0	0	0	9	99999
	11438382	4	0	1	0	0	0	99999
	11438411	4	0	1	0	0	9	99999
	11439321	4	0	1	0	0	2	99999
	11439331	4	0	1	0	0	9	99999
	11444337	4	0	1	0	0	9	99999
	11459549	4	0	1	0	0	0	99999
	11466939	4	0	1	0	1	0	99999
	11468039	4	0	0	0	0	9	99999
	11471068	4	0	0	0	0	0	99999
	11480822	4	0	1	0	0	9	99999
	11481698	4	0	1	0	1	0	99999
	11483391	4	0	1	0	0	9	99999
	11488192	4	0	1	0	0	0	99999
	11489146	4	0	0	0	1	9	99999
	11495395	4	0	1	0	0	0	99999
	11500648	4	0	0	0	0	1	99999
	11503152	4	0	1	0	0	9	99999
	11505651	4	0	1	0	0	9	99999
	11508486	4	0	1	0	1	0	99999
	11508727	4	0	1	0	0	0	99999
	11508790	4	0	1	0	0	0	99999
	11508836	4	0	1	0	0	9	99999
	11508913	4	0	1	0	0	0	99999
	11513908	4	0	0	0	0	0	99999
	11525445	4	0	0	0	0	1	99999
	11529153	4	0	0	0	0	1	99999
	11529371	4	0	0	0	0	1	99999
	11530416	4	0	1	0	0	2	99999
	11530485	4	0	1	0	1	2	99999
	11531746	4	0	1	0	0	9	99999
	11532856	4	0	0	0	0	0	99999
[truncated: 9,782 more rows]
[truncated: 403 more columns]
